# Supplementary material for: Early Diagnosis of Pathogen Infection by Cell-Based Activation Immunoassay
Source: Cells. 2019 Aug 22;8(9):952. doi: 10.3390/cells8090952 (PMC6769711; doi:10.3390/cells8090952)
Supplement: Supplementary file 1 [file cells-08-00952-s001.zip]

Archive with 3 entries (3 files):
- Bar-Haim et al Table S3.xlsx
- Bar-Haim et al Table S1.xlsx
- Bar-Haim et al Table S2.xlsx
