# Supplementary material for: Early Diagnosis of Pathogen Infection by Cell-Based Activation Immunoassay
Source: Cells. 2019 Aug 22;8(9):952. doi: 10.3390/cells8090952 (PMC6769711; doi:10.3390/cells8090952)
Supplement: Supplementary file 1 [file cells-08-00952-s001.zip › Bar-Haim et al Table S3.xlsx]

## Sheet: גיליון1
Table S3 This table presents transcripts that were significantly up-regulated or down-regulated ( p-val <0.05) by at least 2 fold in splenocytes from Naive mice.
Up-regulated genes		Down-regulated genes
id	foldChange	id	foldChange
Dll4	20.1669	Tlr11	0.0556042
Il12b	15.4739	Pparg	0.0946006
Tnfrsf8	13.5254	Guca1a	0.115323
Il1a	9.05509	Arl11	0.144831
Ptgs2	8.98388	Bcas1	0.159432
Snord69	7.03228	Vcan	0.161067
Slc24a5	6.02795	Serpinb8	0.164035
Timd2	5.44069	Fcgr1	0.172323
Snora28	5.43836	Mafb	0.17553
Olfr56	5.35963	Skint3	0.1828
Prrg4	5.18358	Gm5150	0.185552
Mfsd7a	4.90392	Dpep2	0.187389
Cxcl3	4.81262	Oscp1	0.191208
Snora81	3.96024	Msr1	0.219457
Nlrp3	3.94051	Hspb8	0.232515
Gm2027	3.90514	Hfe	0.233378
Il1rl2	3.828	Ptplad2	0.237831
Socs3	3.8033	Arhgef10l	0.239667
Tnf	3.77288	Pid1	0.263903
Prrg1	3.51359	Cd300ld	0.264104
Xpnpep3	3.46646	F13a1	0.271603
Ccl3	3.45285	Gpr77	0.271842
Nfkbiz	3.40638	Fn1	0.274266
Tnfrsf19	3.36871	AF251705	0.275679
Olr1	3.23568	Clec4a3	0.29312
Cxcl2	3.16482	Cd300lb	0.298928
Ppifos	3.13844	Fcer1a	0.304242
Ccl22	3.10613	Tgfbi	0.314057
Mob1a	3.01352	Nostrin	0.320261
Ccnd2	3.01069	5430435G22Rik	0.321247
Tnfsf8	3.00348	Slamf8	0.321341
Elovl6	2.96218	Rln3	0.322671
Sh3bp4	2.95434	Reg1	0.323019
Cxcr1	2.91593	Clec7a	0.329832
4930539J05Rik	2.89101	Ptpro	0.333094
D030028A08Rik	2.88887	Noxa1	0.339129
Lmbrd2	2.8564	Lpl	0.339783
Mfsd2a	2.82943	Atcay	0.344673
Cdk5r1	2.81699	Tnfrsf17	0.351913
Ccrl2	2.80308	Arl6	0.355245
Mrgpra2b	2.784	Fabp4	0.361531
Fpr1	2.77992	Apoc2	0.364312
1110002L01Rik	2.73551	Gm10638	0.371104
Mef2a	2.72225	Slc6a13	0.376867
Lad1	2.7175	Abcd2	0.379981
Lysmd3	2.71296	Fut7	0.382529
Zbtb46	2.70641	Tifab	0.393007
Gdap10	2.65923	Dfna5	0.404261
Il2ra	2.65857	Il13ra1	0.404805
Gpam	2.6575	Cxcr2	0.405952
Wnt10b	2.64958	Rnase1	0.407848
Snai1	2.63276	1600010M07Rik	0.413317
Fitm2	2.61519	Csf3r	0.414173
Phf16	2.60039	Fcgr4	0.417519
Ipo7	2.59474	Angptl4	0.423919
Zc3h12c	2.56917	Try5	0.424338
Tnfrsf13b	2.56849	Timd4	0.424478
Carf	2.54257	Clec4n	0.424975
Steap4	2.52407	Lgals3	0.429115
Rsbn1	2.51505	Alox5ap	0.429648
Ccne2	2.46462	Hk3	0.434561
Strn	2.45462	Scnn1a	0.43799
Pdpr	2.43365	Mgst1	0.438556
Slfn10-ps	2.43315	S100a4	0.440516
Arhgap5	2.42484	Nfam1	0.445516
Hnf1b	2.42122	Tpm2	0.446146
Rufy3	2.41578	Klrb1a	0.446225
Pdp2	2.40957	Timp3	0.446936
Gm505	2.39591	6430548M08Rik	0.447308
Gdf15	2.3875	Lyz2	0.447459
Upp1	2.36996	Cx3cr1	0.44948
Tbck	2.36834	Cxx1a	0.45779
C78339	2.36568	Csf1r	0.458301
Plagl1	2.35699	S100a6	0.45958
E330009J07Rik	2.33117	Tctex1d2	0.460571
Gpr55	2.30347	Tnfsf12	0.462836
Nupl1	2.29118	Ccr1	0.466094
Rapgef5	2.28784	Pi16	0.468664
Jun	2.283	Plin2	0.468672
Nr4a3	2.26854	Tlr13	0.468685
Wdfy2	2.262	Tmem51	0.469131
Pim1	2.25085	Cd300a	0.469664
Hook1	2.25047	Card10	0.469678
Ppp1r3e	2.23612	Card9	0.469796
Utp14b	2.23018	Pla2g7	0.4701
Cnot6	2.21178	Fndc4	0.475513
Arl10	2.21101	Havcr2	0.475668
Kcnk10	2.21075	Hpgd	0.476304
Zc3hav1l	2.20882	Itga7	0.483822
Lrch3	2.18585	Adh1	0.485694
Il10	2.18307	2210010C04Rik	0.489226
Rel	2.18159	Atp5k	0.489821
Gm17296	2.17902	2010107H07Rik	0.490004
Bcl2l1	2.17661	Pnlip	0.492499
Prkab2	2.16833	Rin2	0.493524
Rybp	2.16596	Sit1	0.494029
Egr3	2.16594	C1qc	0.494351
Fam48a	2.14606	Pf4	0.495178
Ccdc76	2.14039	Emilin2	0.496343
Sema7a	2.13569	Des	0.496812
Usp9x	2.13318	Cel	0.497732
Mfsd4	2.13047	Gm16062	0.498068
Gpr84	2.13027	Fcgr3	0.49877
Ttc37	2.12597	Hist3h2ba	0.498883
Slc7a11	2.12547	Tbkbp1	0.499352
Rcor3	2.12243
March3	2.10204
Gm16907	2.09859
Lrp11	2.09626
Kcnc3	2.09502
Txlng	2.0945
Zfp281	2.09418
Lyst	2.09354
Ankrd33b	2.0847
Mxd1	2.08136
Batf	2.07951
Slc29a2	2.06644
4930579G18Rik	2.04596
Crebl2	2.04336
Irg1	2.03484
Nr2c2	2.03375
Fam126b	2.0325
Mreg	2.03114
Myc	2.02941
Klhl28	2.02757
Tnks	2.02608
Opa3	2.02604
Rnf125	2.02421
Mdm4	2.01965
Ntng2	2.01889
AW146020	2.01771
Lass6	2.01634
Marcksl1	2.00898
Tnfrsf22	2.00895
C1galt1	2.00689
Zfp369	2.0022
Xrn1	2.00138
