# Supplementary material for: Early Diagnosis of Pathogen Infection by Cell-Based Activation Immunoassay
Source: Cells. 2019 Aug 22;8(9):952. doi: 10.3390/cells8090952 (PMC6769711; doi:10.3390/cells8090952)
Supplement: Supplementary file 1 [file cells-08-00952-s001.zip › Bar-Haim et al Table S1.xlsx]

## Sheet: Sheet1
Table S1 This table presents the fold change and significance value ( p-val) of transcripts from splenocytes of naïve or infected mice that were either stimulated by antigen or left unstimulated.
	Infected					Naïve
id	baseMeanA (Antigen-stimulated)	baseMeanB (Unstimulated)	foldChange	log2FoldChange	pval	baseMeanA (Antigen-stimulated)	baseMeanB (Unstimulated)	foldChange	log2FoldChange	pval
Phldb2	36.7204	10.2695	3.57569	1.83822	0.000723202	11.6605	24.3063	0.479729	-1.05971	0.16568
Serping1	125.889	62.8464	2.00313	1.00225	0.000444996	37.2347	73.8205	0.504395	-0.987373	0.0306587
Adamts1	36.8866	9.53856	3.8671	1.95125	0.000403036	9.40711	16.3604	0.574994	-0.798382	0.631676
Armcx6	64.7399	22.566	2.86892	1.52051	0.00064175	13.2846	22.8974	0.580177	-0.785435	0.381622
Sema3c	40.8409	13.1279	3.11099	1.63738	0.000901588	11.6605	19.1409	0.609189	-0.715038	0.347765
Il23a	40.0871	8.37495	4.78655	2.25899	4.59907e-05	7.36117	11.7025	0.629027	-0.668806	0.528589
Ccl2	237.539	118.216	2.00937	1.00674	0.000315809	79.3979	115.24	0.688981	-0.537463	0.0936507
Sparcl1	58.1343	20.6055	2.82129	1.49636	0.000337212	15.3445	21.902	0.700601	-0.513335	0.491031
Scel	32.5121	7.24529	4.48734	2.16586	0.000285282	8.58452	11.0264	0.778542	-0.361154	0.687974
Osmr	40.4592	10.0365	4.03121	2.01121	0.000215464	10.8379	13.7874	0.786068	-0.347274	0.7238
Tm4sf1	72.0321	23.1644	3.1096	1.63673	0.00082809	23.7427	29.9793	0.791972	-0.336479	0.483978
Sdpr	76.4066	29.8778	2.5573	1.35462	0.000193391	42.564	49.9648	0.851879	-0.23128	0.628038
Col3a1	208.844	59.49	3.51057	1.81171	1.83535e-05	64.2748	73.8773	0.870022	-0.200877	0.562879
Csf2	162.208	40.7125	3.98422	1.9943	1.37196e-11	34.5806	39.7281	0.870433	-0.200195	0.625238
Pdgfra	63.7815	18.3788	3.47038	1.79509	1.38725e-05	30.2673	34.3373	0.881469	-0.182018	0.678767
Serpine1	110.905	40.4801	2.73975	1.45404	3.7518e-06	44.1951	49.6454	0.890215	-0.167774	0.757167
Cald1	191.305	66.1042	2.89399	1.53306	4.37322e-09	91.4451	102.185	0.894897	-0.160206	0.525706
Maff	592.802	279.902	2.11789	1.08263	1.1719e-08	246.561	242.593	1.01635	0.0234031	0.846124
Slc39a8	111.434	51.8127	2.15071	1.10481	0.000249762	56.4146	55.1693	1.02257	0.0322021	0.952976
Cav1	79.8804	28.0498	2.8478	1.50985	4.61995e-05	40.0892	38.5072	1.04108	0.0580834	1
Slc7a2	47.8187	11.732	4.07592	2.02713	3.58567e-05	14.3146	13.5993	1.05259	0.0739466	0.901683
Frmd4b	312.7	103.991	3.007	1.58832	4.93575e-12	72.5466	66.1762	1.09626	0.132596	0.7692
Xcl1	543.404	251.786	2.1582	1.10983	0.000395935	364.065	324.079	1.12338	0.167849	0.638969
Rgs1	2035.53	872.91	2.33188	1.2215	0.00029721	919.096	811.823	1.13214	0.17905	0.441397
Chrm4	41.6826	11.732	3.5529	1.829	0.000277795	15.7383	13.5621	1.16046	0.2147	0.864004
Gm13889	135.911	69.7928	1.94735	0.961514	0.000473892	69.7623	81.0336	0.860907	-0.216071	0.553156
Saa3	661.359	258.729	2.55618	1.35399	1.28115e-12	326.563	275.41	1.18573	0.245781	0.651057
Lif	112.618	32.5698	3.45773	1.78982	6.27331e-08	31.2341	26.166	1.19369	0.255429	0.696741
Cd200	680.372	311.776	2.18225	1.12581	0.000146206	305.946	245.638	1.24551	0.316741	0.327228
Il6	209.185	64.3089	3.25281	1.70169	8.78382e-11	61.8881	49.1202	1.25993	0.333345	0.580905
Csf3	99.8842	6.61355	15.103	3.91676	1.16425e-06	19.2009	14.5575	1.31897	0.39941	0.578771
Plscr1	403.023	192.43	2.09438	1.06653	1.02984e-05	242.944	153.239	1.58539	0.664834	0.132184
Osm	534.031	286.251	1.86561	0.899644	2.81097e-06	186.856	193.324	0.966541	-0.0490965	0.911593
Gem	1312.96	446.71	2.93918	1.55541	0.000280922	458.183	287.563	1.59333	0.672044	0.24813
Tbx21	975.475	585.463	1.66616	0.736527	0.00103277	292.07	335.255	0.871189	-0.198942	0.423057
Tha1	390.201	159.859	2.44091	1.28742	8.18723e-05	388.413	237.465	1.63566	0.709875	0.00578006
Bcl2a1a	227.593	94.5861	2.4062	1.26675	0.000420187	91.4521	55.6377	1.64371	0.716953	0.103258
E330016A19Rik	282.958	119.447	2.3689	1.24422	7.53859e-07	168.165	97.8819	1.71804	0.78076	0.095573
Rragd	144.973	67.2672	2.15518	1.10781	6.29623e-05	86.0245	49.4201	1.74068	0.799652	0.0752656
Procr	189.004	100.8	1.87503	0.906915	0.000739669	105.039	95.5148	1.09972	0.137131	0.632833
Tnfsf4	88.444	29.4791	3.00023	1.58507	8.63655e-06	40.8556	22.7661	1.79458	0.843645	0.176458
Cish	1655.89	654.158	2.53133	1.3399	2.5699e-15	662.942	368.219	1.8004	0.84832	0.0233318
Map3k8	1102.91	484.632	2.27577	1.18636	9.59065e-12	618.835	330.654	1.87155	0.904233	0.0994312
Gpr18	4281.53	2218.49	1.92993	0.94855	0.000512587	2120.14	1812.74	1.16958	0.225988	0.267457
Slamf8	146.128	277.477	0.526631	-0.925136	2.69972e-05	10.6234	33.0597	0.321341	-1.63782	0.0304325
Bcl3	5979.29	2985.73	2.00262	1.00189	3.07793e-06	4604.01	2432.5	1.8927	0.920447	1.40177e-05
Il12a	326.881	199.94	1.63489	0.709196	0.000848153	179.28	168.904	1.06143	0.0860111	0.670381
Ier3	890.381	520.187	1.71165	0.775392	1.16543e-05	310.428	276.629	1.12218	0.166305	0.482237
Muc1	129.392	51.647	2.50532	1.32499	8.74351e-06	92.1764	48.3873	1.90497	0.929768	0.0242146
Il1b	12685.1	4456.66	2.84632	1.5091	0.000274059	3044.94	1595.56	1.90838	0.932351	4.07124e-05
Arl4c	2197.04	1499.28	1.46539	0.551289	0.000555957	2335.81	2363.04	0.988477	-0.0167213	0.815675
Myo6	177.014	67.6333	2.61727	1.38806	0.00119368	120.605	59.3961	2.03052	1.02185	0.131226
Ifrd1	2425.54	1621.98	1.49542	0.580549	0.000257718	1701.12	1640.74	1.0368	0.0521368	0.960158
Sytl3	378.85	219.713	1.7243	0.786007	0.000133113	325.86	272.461	1.19599	0.258205	0.327576
Pla2g7	1416.32	2103.63	0.673274	-0.570734	0.000357512	396.835	844.15	0.4701	-1.08896	3.987e-06
Lrrtm2	68.87	25.5575	2.69471	1.43013	0.000251831	17.148	8.43394	2.03321	1.02376	0.349181
Batf	2000.7	727.039	2.75185	1.4604	0.00103151	1656.75	796.701	2.07951	1.05625	7.1706e-06
Clec4n	1190.23	1974.7	0.60274	-0.730391	4.68227e-06	298.208	701.708	0.424975	-1.23455	1.16048e-06
Zfp281	3075.54	1345.91	2.2851	1.19225	6.03205e-09	1994.07	952.196	2.09418	1.06639	0.0110405
Csrnp1	3286.38	1757.42	1.87	0.903038	0.000110439	1484.17	1095.55	1.35473	0.438004	0.043361
Prps1	1348.71	899.297	1.49974	0.58471	0.000505954	927.402	853.452	1.08665	0.119886	0.706356
Il10	191.254	66.2707	2.88595	1.52905	0.000979501	150.208	68.8059	2.18307	1.12636	0.00818551
Sgk1	762.939	399.681	1.90887	0.932718	1.80834e-07	644.412	456.581	1.41139	0.497114	0.0628943
Arid5a	5623.04	3201.1	1.7566	0.812782	5.77282e-07	3888.7	2974.04	1.30755	0.386861	0.046671
Egr1	1492.56	980.292	1.52257	0.606506	0.000212583	1185.67	1043.22	1.13655	0.184661	0.403422
Akap2	876.358	498.787	1.75698	0.813097	3.30218e-06	509.854	388.563	1.31216	0.391938	0.0939489
Zfp36	6687.69	4084.14	1.63748	0.711475	5.53334e-06	4015.25	3263.53	1.23034	0.299056	0.133155
Pim1	7661.45	3656.01	2.09557	1.06735	6.01895e-11	5983.88	2658.5	2.25085	1.17047	0.00289768
Gm4841	175.812	95.2179	1.84641	0.884726	0.000479924	31.6699	22.7289	1.39338	0.478588	0.534229
Jun	7195.59	2777.14	2.59101	1.37351	1.1274e-07	1578.33	691.34	2.283	1.19093	0.00145295
Snai1	38.7168	11.499	3.36698	1.75145	0.000988112	32.9354	12.5098	2.63276	1.39658	0.0400919
Il2ra	2358.95	895.645	2.6338	1.39715	0.000121439	1401.26	527.074	2.65857	1.41065	0.00128139
Lad1	278.193	105.585	2.63477	1.39768	1.40369e-07	310.305	114.187	2.7175	1.44228	3.78473e-06
Ggta1	962.482	640.002	1.50387	0.588682	0.000602257	573.574	498.262	1.15115	0.203074	0.376826
Trib2	2613.68	1484.12	1.76109	0.816469	8.59773e-06	3279.81	2430.11	1.34965	0.43259	0.0471256
Plk2	1132.95	642.628	1.763	0.81803	1.41758e-06	441.92	324.076	1.36363	0.447456	0.30792
Cdk5r1	382.47	186.414	2.05173	1.03684	0.000595311	324.574	115.22	2.81699	1.49415	2.7194e-06
Elovl6	1129.14	206.553	5.4666	2.45064	2.11668e-22	736.635	248.68	2.96218	1.56666	0.00264246
Ccl22	654.352	229.815	2.84729	1.50959	4.47337e-15	1102.32	354.884	3.10613	1.63512	5.14855e-08
Gpr146	1199.1	647.513	1.85186	0.888973	1.27604e-07	1048.59	720.982	1.45439	0.540412	0.0175548
Dnajb9	494.541	304.231	1.62555	0.700924	0.000266013	391.306	302.027	1.2956	0.373622	0.286811
Traf4	1626.6	1008.94	1.61219	0.689026	0.000392746	1112.45	858.647	1.29559	0.37361	0.0836165
Cxcl2	6016.04	1117.92	5.38148	2.428	2.89009e-05	1474.71	465.971	3.16482	1.66212	1.73992e-12
Tagap	2260.96	1536.78	1.47124	0.55703	0.000556715	1599.43	1341.06	1.19266	0.254181	0.286512
Fas	2076.11	1159.53	1.79048	0.840346	2.42144e-07	905.442	621.505	1.45685	0.542856	0.0238827
Olr1	139.561	65.0738	2.14465	1.10074	9.71155e-05	56.2212	17.3754	3.23568	1.69407	0.00498626
Nfkbiz	3158.39	1027.26	3.07458	1.62039	3.35902e-09	2492.67	731.763	3.40638	1.76824	3.45121e-05
Btg1	23239.1	16432.7	1.4142	0.499986	0.000911984	17371.1	14686.8	1.18276	0.242163	0.285934
Ptpn1	6387.55	3878.04	1.64711	0.719934	0.000513678	3633.81	2618.46	1.38776	0.472763	0.0874278
Tnfrsf1a	651.22	1007.01	0.646685	-0.628865	0.000254236	388.679	704.49	0.551717	-0.857999	0.000299445
Tnf	4037.61	1020.91	3.95491	1.98365	2.29903e-09	1400.09	371.093	3.77288	1.91566	1.73155e-15
S100a4	326.275	642.657	0.507698	-0.977958	1.12456e-07	452.455	1027.1	0.440516	-1.18273	6.34127e-07
Zc3h12d	2209.65	1387.51	1.59252	0.671315	2.68817e-05	1848.34	1335.97	1.38352	0.46834	0.0389594
Socs3	6080.06	1372.66	4.42942	2.14712	4.75461e-40	3930.86	1033.54	3.8033	1.92725	2.01484e-10
Nlrp3	1972.87	696.968	2.83064	1.50113	1.40779e-18	604.204	153.332	3.94051	1.97838	0.000959365
Rnf19a	1706.54	988.167	1.72698	0.78825	1.37812e-06	1509.79	965.699	1.56341	0.644698	0.00343517
Samsn1	2488.49	1635.45	1.5216	0.605586	0.000174555	1589.44	1145.88	1.3871	0.472069	0.249425
Junb	10065.6	5206.97	1.93309	0.950911	9.60274e-10	7826.64	4426.72	1.76805	0.822156	0.000102422
Cxcl3	76.6112	19.1097	4.00901	2.00325	0.000321405	39.0522	8.11453	4.81262	2.26682	0.00146796
Nfkbia	11287	6841.79	1.64971	0.722215	2.69999e-06	8550.53	5648.01	1.5139	0.598272	0.00634269
Ptgs2	818.944	133.604	6.12965	2.6158	1.11071e-12	159.302	17.732	8.98388	3.16734	0.00961494
Cxcr5	9570.61	5647.16	1.69477	0.761087	0.000468757	6487.09	4142.82	1.56586	0.646956	0.00583031
Plbd1	584.934	1056.3	0.553757	-0.852674	8.80525e-07	430.681	839.265	0.513165	-0.962506	6.83094e-05
Stx11	1222.82	766.029	1.59631	0.674743	6.29321e-05	724.056	487.779	1.48439	0.569875	0.0721652
Il1a	1150.77	44.1028	26.0928	4.70558	0.000501683	90.3168	9.97415	9.05509	3.17873	8.20269e-06
Satb1	13149.6	7943.96	1.65529	0.727088	1.85824e-06	11126.5	7130.5	1.56041	0.641922	0.0205293
Il12b	123.158	23.4307	5.25629	2.39404	1.71597e-12	157.826	10.1995	15.4739	3.95176	1.68678e-16
Id3	323.351	586.126	0.551675	-0.85811	6.23651e-06	551.187	1050.4	0.524742	-0.93032	2.95987e-05
Dll4	38.6386	8.90683	4.33808	2.11706	0.000130577	92.433	4.5834	20.1669	4.33392	2.60456e-11
2010016I18Rik	106.628	214.231	0.497728	-1.00657	3.03351e-05	311.039	353.23	0.880557	-0.183512	0.569077
Slc30a4	582.975	325.005	1.79374	0.842974	6.10326e-06	512.456	298.946	1.71421	0.777543	0.0826569
Atox1	656.972	971.183	0.676466	-0.563911	0.000710912	747.141	1155.08	0.646831	-0.628539	0.00358117
Traf1	5589.05	3818.19	1.4638	0.549717	0.000451814	6025.47	4294.48	1.40307	0.488588	0.023362
Rgs2	1462.54	2449.69	0.59703	-0.744125	4.27072e-06	2054.95	3573.8	0.575004	-0.798357	0.000573329
Ptger4	742.638	458.739	1.61887	0.694987	0.00010665	686.389	439.691	1.56107	0.642535	0.00605062
Il21r	4931.71	3149.26	1.56599	0.647076	8.80341e-05	4005.49	2650.54	1.5112	0.595694	0.00476263
Tor1aip2	4164.27	2920.28	1.42598	0.511958	0.00107949	2796.33	2018.17	1.38558	0.470488	0.30894
Clic4	6161.48	3601.83	1.71065	0.774545	0.000874802	2710.56	1614.39	1.679	0.747601	0.135548
Hsph1	4117.01	2823.78	1.45798	0.543967	0.00044329	2855.89	1995.04	1.4315	0.517525	0.0134429
Icam1	8133.28	4111.94	1.97797	0.984018	2.23464e-10	4777.74	2449.89	1.95019	0.963612	7.87163e-06
AI413582	285.923	441.257	0.647975	-0.62599	0.00103566	325.491	506.789	0.642261	-0.638767	0.00924965
Sirpa	671.276	1328.55	0.505269	-0.984877	6.67385e-07	436.91	872.119	0.500976	-0.997187	2.18752e-05
Cst3	2900.56	4136.88	0.701147	-0.512212	0.000721735	3107.3	4468.2	0.695425	-0.524034	0.0127787
Obfc2a	1975.1	1245.61	1.58564	0.665069	0.000998088	1321.26	839.172	1.57448	0.654877	0.179896
Baiap3	72.952	147.761	0.493715	-1.01825	0.000246496	169.142	224.561	0.753209	-0.408878	0.160491
Tmem86a	64.4076	131.178	0.490994	-1.02622	0.000336075	76.6806	131.206	0.584429	-0.7749	0.0289413
Slc40a1	534.453	944.132	0.566079	-0.820924	2.71056e-06	170.267	299.922	0.567703	-0.816791	0.00787474
Tyrobp	2360.55	4630.14	0.509823	-0.971931	3.22888e-10	1792.38	3489.15	0.513702	-0.960997	4.72802e-06
Ptpn7	463.881	716.807	0.647149	-0.627831	0.000575669	512.248	784.432	0.653018	-0.614806	0.0128498
Rasgrp4	282.705	578.985	0.488277	-1.03423	7.05632e-08	282.277	431.992	0.65343	-0.613896	0.0146816
Fxyd5	4516.64	6784.55	0.665724	-0.587004	0.000113869	6302.74	9352.9	0.673881	-0.569435	0.0159184
Cflar	2719.49	1795.05	1.51499	0.599313	0.000168085	2096.01	1365.2	1.53532	0.618539	0.0149397
Adam8	597.569	890.654	0.670933	-0.57576	0.000900512	482.153	708.135	0.680878	-0.554533	0.0219732
Ctsd	6026.42	9041.12	0.666557	-0.585201	0.000128487	4019.02	5938.88	0.676731	-0.563346	0.00669623
Sbno2	4144.03	2146.89	1.93024	0.948784	2.18586e-09	3319.92	1689.73	1.96476	0.974351	0.00298186
Gadd45b	5679.66	3115.75	1.82289	0.866224	0.00114945	3705.32	1996.63	1.85579	0.892034	2.82256e-05
1110007C09Rik	546.676	860.312	0.63544	-0.654173	0.000162229	455.774	699.288	0.651769	-0.617568	0.00702624
Mapk6	1311.34	822.297	1.59473	0.673314	6.21315e-05	1121.47	684.238	1.63901	0.712823	0.0557986
Fgr	541.665	1113.1	0.486626	-1.03911	1.60646e-09	431.367	627.289	0.687667	-0.540217	0.0198706
Gbp11	660.603	355.414	1.85869	0.894283	0.000437571	81.4898	42.4891	1.9179	0.939527	0.209541
Gm2a	1154.09	1838.95	0.627582	-0.672123	3.48177e-05	1445.44	2222.76	0.650291	-0.620842	0.00283144
Entpd1	812.831	1280.93	0.634561	-0.65617	8.46666e-05	281.858	427.709	0.658996	-0.601657	0.0371699
D730005E14Rik	314.638	190.833	1.64876	0.72138	0.000838854	251.732	146.759	1.71527	0.778437	0.013631
Slc41a1	1155.86	786.932	1.46882	0.554657	0.00106901	1051.03	687.376	1.52905	0.612635	0.00723938
Tnfaip3	6575.61	4581.02	1.4354	0.521454	0.00089192	6051.34	4047.23	1.49518	0.580318	0.00460536
Apobr	425.105	883.117	0.481369	-1.05478	4.73647e-09	327.273	526.98	0.621035	-0.687253	0.00761872
Csf1r	591.492	1232.44	0.479935	-1.05909	6.9602e-10	353.6	771.545	0.458301	-1.12563	3.20504e-05
Fes	331.511	575.43	0.57611	-0.795583	0.000182746	282.748	466.404	0.606229	-0.722066	0.00340268
Hk3	634.976	1343.61	0.472588	-1.08134	2.64835e-10	149.076	343.05	0.434561	-1.20237	3.4593e-05
Hlx	108.106	194.191	0.556699	-0.84503	0.000492295	82.2384	139.244	0.590605	-0.759734	0.0343822
Smpd2	207.043	337.464	0.613524	-0.704808	0.000775298	281.24	429.57	0.6547	-0.611094	0.0134105
Cd79b	9904.93	13982.5	0.708381	-0.497404	0.000966905	12177.3	16099.7	0.756364	-0.402847	0.0495843
Chi3l3	328.026	701.491	0.467613	-1.09661	8.25759e-05	1064.12	1465.76	0.725983	-0.461993	0.273145
Birc3	5810.49	3879.1	1.4979	0.582937	0.000157331	4588	2847.22	1.6114	0.68831	0.000987545
Cd68	592.812	923.792	0.641716	-0.639994	0.000202392	397.44	575.387	0.690735	-0.533795	0.0467494
S100a11	2343.4	4050.56	0.578537	-0.789519	6.14663e-05	2682.21	4296.28	0.624311	-0.679662	0.000876744
Msr1	75.6528	162.186	0.466457	-1.10019	3.89961e-05	18.7932	85.6347	0.219457	-2.18799	0.0169868
Gbp4	22908.7	16164.7	1.41721	0.503051	0.000874616	5232.24	3403.14	1.53748	0.620563	0.138036
Cd177	52.9566	116.156	0.455908	-1.13318	0.000180254	344.045	605.842	0.567879	-0.816345	0.0627346
Adssl1	106.237	197.847	0.536967	-0.897095	0.000290137	141.792	241.88	0.586208	-0.770514	0.0073327
Hcst	315.411	487.385	0.647149	-0.627831	0.000773924	541.96	766.873	0.706714	-0.500802	0.0250566
Pld4	558.881	885.87	0.630884	-0.664553	0.000135575	564.349	817.322	0.690486	-0.534315	0.0355913
Bhlhe40	2652.37	1637.84	1.61943	0.695485	1.14693e-05	2298.08	1295.63	1.77371	0.826768	0.00065163
Zc3h12a	1869.65	1193.86	1.56606	0.647141	0.000139445	1866.04	1087.51	1.71589	0.778957	0.000304347
Bambi-ps1	231.51	508.321	0.455441	-1.13467	0.000648599	538.293	1002.07	0.53718	-0.896523	0.0387446
Trpm2	178.582	396.526	0.450367	-1.15083	3.55123e-05	94.4297	171.514	0.550565	-0.861015	0.0822324
S1pr4	1307.91	2024.22	0.646132	-0.6301	0.000102625	2037.18	2839.56	0.717428	-0.479094	0.0174858
Ninj1	1469.31	2128.05	0.690448	-0.534395	0.000596519	965.758	1257.35	0.768091	-0.380651	0.253453
Lilrb3	460.796	1024.07	0.449966	-1.15211	4.43563e-10	483.946	813.643	0.594789	-0.749551	0.00134257
Pram1	102.243	230.118	0.444306	-1.17037	6.58716e-07	131.141	215.206	0.609371	-0.714608	0.0179835
Sdc1	208.814	374.356	0.557794	-0.842196	4.60308e-05	264.844	424.834	0.623406	-0.681757	0.0116051
Irgm1	23991.9	16340.1	1.46829	0.554135	0.00025176	6601.61	3999.12	1.65076	0.723134	0.278569
Lat2	473.649	732.591	0.646539	-0.629191	0.000530856	663.011	911.96	0.727018	-0.459937	0.0395548
Ncf2	750.154	1100.84	0.681439	-0.553344	0.00102753	726.042	942.482	0.770351	-0.376413	0.0917411
Cyp4f18	445.707	686.795	0.648967	-0.623783	0.000738484	637.314	868.229	0.734039	-0.446071	0.0503054
Ppt2	246.004	391.673	0.628085	-0.670969	0.000911278	232.165	326.711	0.710613	-0.492864	0.120877
Gm12185	1605.08	1011.67	1.58656	0.665898	0.000551858	344.091	191.576	1.79611	0.844873	0.0596369
Crip1	1188.71	1783.54	0.666491	-0.585343	0.000228497	2516.79	3308.72	0.760654	-0.394688	0.126345
Zyx	2227.43	3377.31	0.65953	-0.600491	0.000155482	2849.13	3776.9	0.754358	-0.406679	0.0419402
Csf2ra	586.302	931.571	0.629369	-0.668021	9.41614e-05	498.714	690.438	0.722315	-0.4693	0.0636685
Slc16a3	413.341	802.62	0.51499	-0.957385	1.20761e-07	321.863	544.412	0.591212	-0.758253	0.00722608
Tbc1d10c	2350.8	3630.22	0.647564	-0.626906	6.5e-05	4053.88	5443.43	0.744729	-0.425213	0.0329291
Fgl2	969.2	2203.71	0.439804	-1.18507	6.41496e-06	378.166	480.115	0.787656	-0.344362	0.53126
Cd97	2103.69	3217.08	0.653911	-0.612833	0.000117178	3515.25	4632.16	0.75888	-0.398056	0.0587548
Jakmip1	461.278	715.343	0.644834	-0.633001	0.000501807	714.575	952.964	0.749844	-0.415337	0.0642224
Emp3	819.523	1247.16	0.657109	-0.605796	0.000222636	1575.08	2059.43	0.764812	-0.386823	0.127272
Ccr2	617.094	1000.9	0.616537	-0.697741	0.000453291	624.005	867.555	0.719269	-0.475397	0.0443547
Sepx1	1201.38	2392.01	0.502249	-0.993525	4.11134e-10	991.521	1691.94	0.586026	-0.770965	0.000825106
Pim2	5699	3864.15	1.47484	0.560556	0.000291802	3817.49	2211.67	1.72607	0.78749	0.000233387
Dok3	1081.65	1783.61	0.606437	-0.72157	9.43935e-06	1581.9	2222.32	0.711826	-0.490404	0.0285739
Myo1f	752.686	1716.84	0.438414	-1.18963	6.58847e-11	1074.01	1485.25	0.723121	-0.467691	0.14787
Impa2	119.998	216.391	0.554542	-0.850632	0.000382192	133.137	203.073	0.655614	-0.609082	0.0470434
Paqr7	78.2959	178.769	0.437972	-1.19109	1.10517e-05	203.385	330.673	0.615062	-0.701195	0.0179273
S100a6	946.725	2168.71	0.436539	-1.19582	2.71524e-13	923.468	2009.37	0.45958	-1.12161	7.58185e-06
Iigp1	6871.11	4626.12	1.48529	0.570741	0.000189947	975.076	554.502	1.75847	0.814322	0.315468
Haao	429.047	658.381	0.65167	-0.617787	0.000590186	571.837	741.062	0.771646	-0.373989	0.111149
Pyhin1	13045.4	8968.58	1.45457	0.540592	0.000699503	9127.41	5296.56	1.72327	0.785151	0.301186
Chst12	313.299	537.273	0.583127	-0.778117	4.77241e-05	433.282	626.802	0.691259	-0.532701	0.0171934
Fcgr3	534.002	1236.74	0.431782	-1.21163	6.34764e-06	337.974	677.615	0.49877	-1.00355	0.00241531
Arap2	2690.43	1821.44	1.47709	0.56276	0.00041189	2565.75	1455.65	1.76261	0.817716	0.0950599
Gpr137b-ps	289.291	460.899	0.627668	-0.671927	0.000564228	403.592	538.551	0.749403	-0.416186	0.133143
AF251705	67.5588	156.736	0.431037	-1.21412	7.33178e-06	38.6514	140.204	0.275679	-1.85894	0.000314887
Nod1	894.894	1308.03	0.684156	-0.547602	0.00108511	507.541	617.707	0.821653	-0.283399	0.262314
Psap	8291.63	12789	0.648342	-0.625173	6.24107e-05	6613.41	8493.2	0.778671	-0.360915	0.0913457
B3gnt8	55.7562	129.781	0.429616	-1.21888	3.28893e-05	109.437	215.283	0.508339	-0.976136	0.00135862
Lgals3	1257.72	2932.29	0.428922	-1.22121	2.23174e-14	996.232	2321.6	0.429115	-1.22056	2.84106e-08
Stfa2l1	144.405	336.771	0.428793	-1.22165	0.000933069	79.6123	146.759	0.54247	-0.882386	0.00650521
Cd7	432.062	772.442	0.559346	-0.838187	2.8297e-06	932.998	1381.37	0.675414	-0.566156	0.0291843
Trpv2	682.959	1027.38	0.664757	-0.589102	0.000547298	779.462	970.112	0.803476	-0.315674	0.18847
Sh2d3c	1013.41	1706.63	0.593809	-0.751928	4.45546e-06	1024.65	1423.25	0.719934	-0.474064	0.0305302
Itgb2	2470.48	3739.11	0.660713	-0.597904	0.000148095	2617.56	3254.82	0.80421	-0.314356	0.126847
4632428N05Rik	1361.09	2135.73	0.637295	-0.649967	6.49367e-05	2236.04	2881.73	0.775936	-0.36599	0.150645
Cxxc5	427.394	658.38	0.64916	-0.623353	0.000580904	556.802	702.893	0.792157	-0.336141	0.167384
Ccr1	263.905	621.225	0.424814	-1.2351	1.68675e-10	69.2703	148.619	0.466094	-1.10131	0.00351994
Rgs14	374.908	663.197	0.565305	-0.822899	1.11961e-05	596.381	860.925	0.692721	-0.529653	0.0165851
Clec4a3	78.8629	188.54	0.418281	-1.25745	1.05739e-06	36.4051	124.199	0.29312	-1.77044	2.08501e-05
Cxcr4	2868.25	4698.23	0.610496	-0.711946	7.78603e-06	3715.7	4946.34	0.751203	-0.412724	0.0493277
Swap70	6658.83	4487.56	1.48384	0.569337	0.000239087	6130.54	3350.21	1.8299	0.871764	0.000181294
Cln3	732.519	1127.05	0.649942	-0.621618	0.000208439	736.707	918.215	0.802326	-0.31774	0.133248
Itgax	175.293	422.813	0.414586	-1.27026	4.89627e-10	212.535	414.768	0.51242	-0.964601	0.000231428
Emilin2	276.55	671.572	0.411794	-1.28	1.41613e-11	168.899	340.287	0.496343	-1.01059	0.000858667
Bcl2l1	1168.2	666.39	1.75303	0.809847	7.39704e-05	1145.64	526.341	2.17661	1.12208	1.32909e-06
Mapk13	46.7518	114.561	0.408097	-1.29302	2.29477e-05	37.2417	67.0971	0.555042	-0.849331	0.202339
Il1rn	5596.45	3519.13	1.59029	0.669293	0.000732065	1088.22	546.925	1.9897	0.992553	0.0587449
Itgb7	1803.29	3009.34	0.599231	-0.738815	3.96448e-06	2706.49	3586.35	0.754663	-0.406096	0.0432491
Lilra6	137.741	340.792	0.40418	-1.30693	0.000387375	84.8433	130.303	0.651124	-0.618995	0.152656
Pear1	424.567	664.859	0.638581	-0.647058	0.000426874	771.383	948.865	0.812954	-0.298755	0.227788
Mocos	99.7674	176.91	0.563945	-0.826373	0.000985751	82.8465	115.314	0.718442	-0.477056	0.183575
Il1r2	317.281	559.242	0.567341	-0.817712	1.19398e-05	251.848	348.402	0.722866	-0.468199	0.155311
Sfpi1	1365.11	2375.29	0.574715	-0.799082	4.69366e-07	1216.25	1658.99	0.733126	-0.447867	0.0698462
Pfkfb4	218.17	418.427	0.521404	-0.939526	3.38227e-06	235.336	353.155	0.666381	-0.585581	0.0404208
Arrb2	1030.82	1717.54	0.600172	-0.736552	8.68324e-06	1829.52	2375.08	0.770299	-0.376509	0.182559
Sit1	52.1643	129.814	0.401839	-1.31531	8.02197e-06	122.577	248.117	0.494029	-1.01733	0.000353008
Arrb1	453.752	709.825	0.639245	-0.645559	0.000797109	783.297	951.89	0.822886	-0.281236	0.272298
Samd3	136.9	265.314	0.515992	-0.95458	3.11286e-05	229.261	344.817	0.664878	-0.588839	0.0226583
Dusp6	221.038	551.268	0.400963	-1.31846	8.74567e-07	211.041	284.181	0.74263	-0.429284	0.140796
Pydc3	4828.74	3038.17	1.58936	0.668444	0.000385609	2726.18	1326.42	2.0553	1.03935	0.28766
Rin3	1081.95	1688.22	0.640879	-0.641877	0.000110202	1785.8	2143.75	0.833026	-0.263566	0.193623
Matk	221.733	418.257	0.530135	-0.915568	2.32463e-05	435.606	630.915	0.690436	-0.534421	0.0314994
Fam63a	349.668	553.491	0.631749	-0.662576	0.000527953	462.759	562.126	0.823229	-0.280634	0.261921
Tmem51	42.5146	107.181	0.39666	-1.33403	3.41352e-05	56.8645	121.212	0.469131	-1.09194	0.00431857
Vamp1	281.512	464.155	0.606504	-0.721411	0.000261311	424.164	536.543	0.79055	-0.339071	0.17003
Sept9	566.527	1027.38	0.551427	-0.858759	1.11176e-06	877.969	1217.24	0.72128	-0.47137	0.0223089
Parp9	7641.77	5146.98	1.48471	0.570181	0.000222471	3585.42	1844.08	1.94428	0.959237	0.248338
Aldh3b1	154.241	263.552	0.585239	-0.772901	0.000459783	164.814	213.854	0.770685	-0.375787	0.229813
C1qtnf6	83.3651	154.343	0.540129	-0.888625	0.00101252	105.932	148.75	0.712148	-0.489752	0.135278
Tmem123	9310.99	6440.74	1.44564	0.531708	0.000476781	8749.43	4589.44	1.90643	0.930871	0.0444438
Lst1	229.58	580.278	0.395637	-1.33775	2.13757e-12	225.517	299.489	0.753007	-0.409265	0.281012
Fam78a	929.007	1711.61	0.542767	-0.881595	0.000585738	1762.65	2450.08	0.719425	-0.475085	0.0321563
Fmnl1	3844.41	5582.63	0.688637	-0.538184	0.000856813	5334.06	5839.52	0.913441	-0.130616	0.539624
Mical1	1133.42	1939.68	0.584335	-0.775132	2.7004e-06	2052.15	2646.35	0.775465	-0.366866	0.0909971
Sfxn3	734.625	1127.26	0.651693	-0.617735	0.000300447	1375.42	1585.83	0.867319	-0.205365	0.281932
Sh2d2a	2459.05	4173.6	0.589192	-0.76319	1.38939e-06	3786.13	4804.95	0.787965	-0.343797	0.0669923
F13a1	32.199	83.187	0.387068	-1.36934	0.000127098	38.2226	140.729	0.271603	-1.88043	2.94614e-06
Dedd2	1232.83	1794.67	0.686943	-0.541738	0.000721712	1282.05	1393.22	0.920205	-0.119973	0.551414
Cyth4	1106.74	1779.28	0.622013	-0.684983	0.000191812	1882.34	2256.16	0.834313	-0.26134	0.179868
Kcnn4	553.176	1067.26	0.518313	-0.948105	4.34075e-08	968.387	1387.72	0.697825	-0.519062	0.0439627
Tcirg1	1111.16	1624.08	0.684177	-0.547559	0.000744658	1328.23	1441.72	0.921288	-0.118277	0.64562
Adam19	549.84	829.274	0.663038	-0.592837	0.000925755	790.672	883.927	0.894499	-0.160848	0.628243
Alox5ap	290.221	753.1	0.385368	-1.37569	1.39151e-13	343.595	799.713	0.429648	-1.21877	0.00826049
Cd300a	314.463	827.876	0.379844	-1.39652	2.47269e-14	194.951	415.087	0.469664	-1.0903	3.71386e-05
Mafb	22.7841	60.3874	0.377299	-1.40622	0.000696535	5.52263	31.4627	0.17553	-2.51021	0.00294547
Xkrx	155.065	283.293	0.547366	-0.869423	0.000832957	220.083	293.781	0.74914	-0.416694	0.107763
Lyz2	3901.45	10503.6	0.371438	-1.42881	4.60573e-20	3567.36	7972.5	0.447459	-1.16017	0.000600328
Xdh	424.321	670.18	0.633145	-0.659391	0.000295691	456.456	525.422	0.868741	-0.203002	0.425593
Csf3r	916.425	2469.43	0.371108	-1.43009	9.73396e-05	482.371	1164.66	0.414173	-1.2717	2.88449e-08
Cebpe	22.1772	60.2875	0.367858	-1.44278	0.000467397	83.9467	140.375	0.598019	-0.741737	0.332365
Hdac5	610.734	935.654	0.652734	-0.615432	0.000429477	979.007	1084.13	0.903034	-0.147148	0.436555
Casp9	323.106	511.317	0.63191	-0.662209	0.000707282	445.203	506.377	0.879193	-0.185748	0.41473
Alox5	31.886	87.6071	0.363965	-1.45813	4.18938e-05	60.7841	128.145	0.474338	-1.07601	0.0506738
Zbtb46	145.883	75.1435	1.9414	0.957096	0.000430053	175.589	64.879	2.70641	1.43638	2.51636e-05
Padi4	42.6808	120.975	0.352806	-1.50305	1.37078e-06	114.358	227.456	0.502772	-0.992024	0.00106305
Tlr13	256.056	753.302	0.339911	-1.55677	3.90341e-13	104.28	222.494	0.468685	-1.09331	0.00105761
Zscan10	15.4439	45.5979	0.338697	-1.56193	0.00111599	30.8614	52.8767	0.583648	-0.776829	0.162893
Gbp10	1246.42	761.049	1.63776	0.711728	4.26786e-05	102.86	43.898	2.34315	1.22845	0.359895
Arap3	200.045	377.648	0.529715	-0.916712	7.75864e-05	326.644	428.067	0.763067	-0.390118	0.100408
Cd300ld	103.33	305.659	0.338057	-1.56466	9.97121e-12	41.5129	157.184	0.264104	-1.92082	5.40987e-07
Gpr141	151.384	253.35	0.597529	-0.74292	0.00104714	66.0291	75.1921	0.878139	-0.18748	0.683313
Ptpro	30.447	91.6618	0.332167	-1.59002	5.08765e-06	16.5679	49.7395	0.333094	-1.586	0.00826875
Gpr35	75.9755	150.818	0.503755	-0.989206	0.000188411	42.3496	57.0839	0.741883	-0.430737	0.379863
Zbtb7b	638.137	1017.35	0.627254	-0.672878	0.000109722	709.688	767.584	0.924574	-0.113139	0.605889
Itgam	761.679	1521.19	0.500712	-0.997946	7.55318e-07	686.195	922.91	0.743512	-0.427571	0.0526005
Cdc42ep3	203.187	347.701	0.584373	-0.77504	0.000258354	297.579	340.33	0.874384	-0.193661	0.464032
Slc43a2	559.784	1026.28	0.545448	-0.874485	0.00086662	829.516	1016.32	0.816194	-0.293016	0.146702
Kif21b	1704.74	2595.93	0.656698	-0.606699	0.000362499	3947.25	4006.68	0.985165	-0.0215626	0.908906
Plekhg3	95.0606	172.222	0.551966	-0.85735	0.000907877	159.541	192.403	0.829203	-0.270203	0.364429
Qrfp	25.3187	76.9389	0.329076	-1.60351	2.16825e-05	66.7145	127.581	0.522919	-0.93534	0.00604483
Mapk14	933.88	1640.63	0.569219	-0.812944	1.33074e-06	1423.67	1656.68	0.859347	-0.218688	0.309603
Abr	1499.42	2399.25	0.624953	-0.678181	3.29288e-05	1132.85	1196.83	0.946544	-0.0792578	0.783992
Osgin1	267.819	815.247	0.328512	-1.60598	5.19728e-18	151.959	294.547	0.515906	-0.95482	0.0866881
Rgs3	138.72	268.504	0.516642	-0.952762	3.27861e-05	230.706	292.409	0.788984	-0.341931	0.194992
Ccnd2	5443.81	2776.54	1.96065	0.97133	4.93263e-10	3968.19	1318.03	3.01069	1.59009	0.0286186
Tpcn1	267.457	446.175	0.599444	-0.738302	0.000200368	583.058	628.358	0.927908	-0.107947	0.606614
Aph1c	16.1386	49.6193	0.325249	-1.62038	0.000396537	18.5928	36.3087	0.512075	-0.965572	0.379489
Fcgr1	56.6953	174.616	0.324686	-1.62288	2.56177e-09	6.94637	40.3101	0.172323	-2.53681	0.000860859
Pygl	131.85	416.102	0.316869	-1.65804	4.95957e-07	274.268	541.788	0.506228	-0.98214	0.0244716
Plekho2	1454.05	2791.22	0.520939	-0.940813	5.75102e-09	1161.13	1407.45	0.824988	-0.277555	0.26036
5430435G22Rik	25.0057	81.4915	0.30685	-1.70439	5.34423e-06	15.7313	48.9694	0.321247	-1.63824	0.0113158
Fnip2	286.688	469.839	0.610184	-0.712685	0.000251378	104.132	106.823	0.974808	-0.0368093	0.877831
Tgfbi	126.418	436.274	0.289767	-1.78703	9.71269e-17	81.8165	260.515	0.314057	-1.6709	7.98625e-08
Lpl	206.552	732.766	0.28188	-1.82685	6.985e-06	58.0738	170.915	0.339783	-1.55732	1.87932e-05
App	472.657	709.266	0.666404	-0.585531	0.00102913	274.789	255.63	1.07495	0.104266	0.700101
Gbp6	3299.61	2318.8	1.42298	0.508918	0.000957713	807.59	350.43	2.30457	1.2045	0.196326
1600010M07Rik	21.4235	76.2739	0.280875	-1.832	1.97234e-06	26.3968	63.8659	0.413317	-1.27468	0.0100186
Gbp5	11745.7	6168.83	1.90405	0.929071	1.10161e-09	2541.86	820.253	3.09887	1.63174	0.0778677
Gm10345	65.0241	123.732	0.525523	-0.928175	0.00114949	145.677	169.921	0.85732	-0.222095	0.497155
Gpnmb	53.2119	191.663	0.277633	-1.84875	0.000460835	50.2627	133.344	0.37694	-1.40759	0.310152
Parp14	16927.8	11852.4	1.42822	0.514214	0.000656941	8787.24	3750.9	2.34271	1.22818	0.178455
Cacna1i	212.005	346.737	0.611427	-0.709747	0.000710047	395.035	392.186	1.00727	0.0104443	0.817871
Arhgef10l	26.6204	97.8759	0.271981	-1.87842	8.01659e-08	16.5398	69.0117	0.239667	-2.0609	0.000415935
6430548M08Rik	39.5296	148.195	0.266741	-1.90649	1.02315e-06	74.9053	167.458	0.447308	-1.16066	0.000532508
B430306N03Rik	266.624	442.256	0.602873	-0.730075	0.000180761	187.988	185.341	1.01428	0.0204582	0.838619
Ugt1a7c	10.3939	39.2173	0.265032	-1.91576	0.000443848	10.8168	38.9757	0.277527	-1.8493	0.339844
Sorl1	1015.7	1638.84	0.619765	-0.690206	0.00113072	1336.81	1264.52	1.05716	0.0801987	0.631335
Nfam1	168.268	636.083	0.264538	-1.91845	8.40846e-11	220.16	494.169	0.445516	-1.16645	3.03919e-05
Cd180	295.81	462.294	0.639875	-0.644138	0.00112933	372.805	336.38	1.10828	0.148329	0.486311
Fam55d	13.9171	54.2058	0.256745	-1.96159	2.17861e-05	20.238	37.1924	0.544143	-0.877944	0.149566
Dhrs9	20.7191	81.3257	0.254767	-1.97275	4.12116e-07	11.8608	17.2813	0.686338	-0.543008	0.50435
Nbeal2	674.047	1269.8	0.530829	-0.91368	1.22672e-07	1291.95	1324.24	0.975614	-0.0356179	0.888108
Cxcr2	197.813	797.378	0.248079	-2.01113	0.000564194	119.895	295.342	0.405952	-1.30062	0.0140477
Arl11	13.3885	55.1032	0.242971	-2.04115	7.98133e-06	10.0223	69.1998	0.144831	-2.78755	1.81232e-06
A430078G23Rik	140.081	277.743	0.504355	-0.987487	2.79569e-05	493.479	508.625	0.970222	-0.0436127	0.966127
Cd300lb	89.1401	405.665	0.219738	-2.18614	2.07171e-17	66.8868	223.756	0.298928	-1.74213	0.000593696
Dock5	133.18	264.616	0.503296	-0.990521	1.3113e-05	233.582	231.171	1.01043	0.0149667	0.892095
Mmp9	277.947	1316.78	0.211081	-2.24413	0.000569693	670.484	1103.75	0.607462	-0.719135	0.0552198
Atp1a3	19.7401	95.3177	0.207098	-2.27161	8.62249e-10	45.8403	106.788	0.429265	-1.22006	0.0714806
Tifab	32.5903	161.056	0.202353	-2.30505	3.04805e-14	31.8914	81.1472	0.393007	-1.34737	0.00458169
Vcan	97.1353	502.543	0.193287	-2.37118	9.83945e-28	57.8313	359.052	0.161067	-2.63427	2.76125e-08
Klf3	476.743	878.86	0.542456	-0.882421	0.000598787	1042.97	816.303	1.27768	0.353525	0.185513
2010002M12Rik	220.939	425.008	0.519847	-0.943842	2.62953e-06	74.1356	58.2302	1.27315	0.348399	0.54878
Adap2	4.66832	24.328	0.191891	-2.38164	0.000747581	1.22335	6.79967	0.179913	-2.47463	0.278307
Ptplad2	10.9417	59.1585	0.184956	-2.43475	2.1533e-05	9.8149	41.2683	0.237831	-2.07199	0.00241073
Aatk	7.18371	40.6126	0.176884	-2.49913	1.1143e-05	9.80787	24.7766	0.395852	-1.33697	0.331357
Cx3cr1	5.43172	33.1683	0.163763	-2.61032	3.00297e-05	39.488	87.8528	0.44948	-1.15367	0.00488713
Nlrp12	6.11686	41.6105	0.147003	-2.76608	0.000201284	7.77598	22.7289	0.342119	-1.54743	0.071007
Tnfsf13b	14.7587	43.9031	0.336166	-1.57275	0.00121003	7.56857	20.5499	0.368303	-1.44104	0.0810862
Hk2	511.676	315.798	1.62027	0.696231	0.00122934	436.911	237.183	1.84208	0.881339	0.0233659
Spn	1771.04	2864.83	0.618201	-0.693853	0.00125642	2967.87	3765.73	0.788126	-0.343501	0.0885216
Lipg	112.53	57.895	1.94369	0.958795	0.00126268	43.5378	24.0242	1.81225	0.85778	0.0887659
Abtb2	958.273	651.365	1.47118	0.55697	0.00127574	663.63	517.854	1.2815	0.357834	0.14321
Il1f9	2929	2018.99	1.45073	0.536779	0.00129516	894.266	547.342	1.63384	0.708263	0.00193542
Nfe2	192.282	413.411	0.465113	-1.10435	0.00133803	194.951	332.813	0.585768	-0.771598	0.00407534
Sbk1	960.657	1402.61	0.684909	-0.546017	0.00134093	1454.65	1867.7	0.778846	-0.36059	0.0915509
Tnnt2	41.2226	13.9587	2.95318	1.56227	0.00135502	16.7613	15.8352	1.05848	0.0819992	1
Tm6sf1	112.834	238.991	0.472128	-1.08275	0.00135123	158.413	172.134	0.920291	-0.119838	1
Tmc6	1027.58	1472.96	0.69763	-0.519466	0.00134968	1947.5	2219.66	0.877388	-0.188712	0.321076
Cotl1	4091.52	5762.56	0.710018	-0.494072	0.0013846	5166.99	6837.5	0.755684	-0.404145	0.0381639
Spns2	66.2379	125.661	0.527117	-0.923806	0.00138336	158.318	226.327	0.69951	-0.515584	0.0776795
Afap1l1	28.2941	7.11215	3.97828	1.99214	0.00139984	24.5723	33.4908	0.733703	-0.446731	0.770527
Arhgap9	1054.62	1648.04	0.639926	-0.644024	0.00140345	1788.28	2394.09	0.746955	-0.420906	0.0361102
Hnrnph2	1944.74	1365.05	1.42466	0.510621	0.00141582	1286.92	921.423	1.39667	0.481986	0.182107
Lair1	98.6127	196.951	0.500697	-0.99799	0.00141343	79.1063	112.892	0.700725	-0.51308	0.16158
Ncr1	380.483	193.327	1.96808	0.976791	0.00141644	172.292	86.9886	1.98062	0.985953	0.00438757
BC094916	1323.49	820.937	1.61217	0.689001	0.00144526	957.235	410.182	2.33368	1.22261	0.205144
Clec4a2	94.0913	166.008	0.566788	-0.819118	0.00145041	84.7342	138.345	0.612486	-0.707251	0.128533
Phlda1	150.18	82.9866	1.80969	0.85574	0.00146555	105.925	87.4961	1.21062	0.275751	0.579566
Hpse	193.223	308.518	0.626294	-0.675087	0.00147905	178.651	227.34	0.785831	-0.347709	0.36554
Igfbp4	557.868	185.417	3.00872	1.58915	0.00148338	371.764	265.116	1.40227	0.487761	0.0832967
Fuca2	415.984	625.276	0.665281	-0.587965	0.00151849	302.975	418.693	0.723622	-0.466692	0.0941754
Kynu	399.862	256.772	1.55727	0.639016	0.00153368	303.165	241.298	1.25639	0.329289	0.445563
Havcr2	59.6418	116.389	0.512437	-0.964553	0.00154734	46.0056	96.7179	0.475668	-1.07197	0.0142554
Ccl3	8190.43	1482.96	5.52302	2.46546	0.00155479	2288.44	662.768	3.45285	1.78779	3.55395e-15
Zfp385a	56.9109	109.874	0.517967	-0.949067	0.00158993	62.7879	89.542	0.701211	-0.512079	0.258316
Sco1	385.563	247.6	1.5572	0.638957	0.00160148	266.591	205.195	1.29921	0.377633	0.16908
Ceacam1	50.4617	124.365	0.405754	-1.30132	0.00161211	138.874	128.614	1.07978	0.110738	0.835208
Lpin1	189.7	302.968	0.626138	-0.675447	0.00161686	389.826	458.364	0.850472	-0.233665	0.341151
Rhoj	29.1454	7.54418	3.8633	1.94983	0.0016296	6.94637	17.0932	0.406381	-1.29909	0.23315
Rab15	3.74838	20.4391	0.183393	-2.44699	0.00166515	#N/A	#N/A	#N/A	#N/A	#N/A
Slc11a1	658.695	950.48	0.693013	-0.529045	0.00167252	275.281	422.504	0.651546	-0.618061	0.0238618
Mtap7d1	799.279	1159.26	0.689474	-0.536431	0.00168159	930.942	1039.35	0.895697	-0.158918	0.422536
Tbc1d2b	514.862	782.78	0.657734	-0.604423	0.00171788	683.65	668.217	1.0231	0.0329418	0.886515
Acss1	617.37	906.676	0.680915	-0.554454	0.00171637	1105.41	1264.57	0.874137	-0.194069	0.402063
Il21	14.2301	1.32937	10.7044	3.42014	0.00178736	#N/A	#N/A	#N/A	#N/A	#N/A
Ptprb	89.541	31.0414	2.88456	1.52835	0.00180067	25.5672	40.9489	0.62437	-0.679528	0.231915
Lyl1	495.705	723.885	0.684784	-0.546279	0.00180874	641.722	834.848	0.76867	-0.379564	0.120541
Rab31	143.633	236.697	0.606822	-0.720655	0.00182773	137.788	211.113	0.652676	-0.615562	0.0488652
Dusp16	715.9	486.392	1.47186	0.557639	0.00185476	440.092	294.041	1.4967	0.581786	0.0146654
Casp8	3032.4	2151.22	1.40962	0.495305	0.00185234	1818.58	1672.31	1.08746	0.120967	0.604383
Gm15987	241.5	139.719	1.72847	0.789493	0.00187315	181.105	117.456	1.54189	0.624704	0.0496271
Crtam	150.317	85.0476	1.76745	0.821667	0.00188588	132.142	128.465	1.02863	0.0407235	0.888078
Lox	17.5872	2.69202	6.53308	2.70776	0.00191516	3.26929	8.43394	0.387635	-1.36723	0.398803
Kcnab2	600.144	873.339	0.687183	-0.541234	0.00192883	1136.27	1308.24	0.868549	-0.20332	0.286525
S100a10	2730.91	3799.21	0.718811	-0.476317	0.0019511	3914.21	6035.45	0.648537	-0.62474	0.0513122
Cd300lf	567.795	821.797	0.690919	-0.533413	0.00195884	181.941	299.471	0.607541	-0.718945	0.0170463
Sgsh	136.352	249.425	0.546664	-0.871272	0.00196843	281.827	341.02	0.826423	-0.275048	0.34459
Pnpt1	1319.47	855.099	1.54307	0.6258	0.00198087	850.702	596.144	1.42701	0.512992	0.375209
Tubb2a	458.429	673.465	0.680701	-0.554907	0.00200008	661.742	947.034	0.698752	-0.517147	0.0695957
Mkl1	1333.08	1890.26	0.705236	-0.503822	0.00200701	2048.11	2378.18	0.861208	-0.215566	0.364541
Gpr183	1876.01	1321.94	1.41913	0.505009	0.00203033	1876.99	1796.51	1.0448	0.0632223	0.748954
Txnip	4722.37	6721.21	0.702608	-0.509209	0.0020282	4918.2	7118.38	0.690916	-0.533418	0.00733325
Orai2	743.26	1144.44	0.649456	-0.622697	0.00203946	1340.64	1728.33	0.775681	-0.366464	0.139521
Wsb1	2506.44	1785.64	1.40367	0.489199	0.00204664	1889.04	1552.79	1.21655	0.28279	0.269245
Mgst2	155.249	248.363	0.625088	-0.677868	0.00204631	275.608	419.747	0.656605	-0.606903	0.0359006
Fam123a	2.36848	17.0162	0.13919	-2.84487	0.00210509	0.615186	7.66383	0.0802714	-3.63897	0.0698889
Phactr3	30.5253	67.6992	0.450896	-1.14913	0.00209789	38.8588	91.1409	0.42636	-1.22986	0.0960355
Clec4a1	155.749	250.789	0.621035	-0.687254	0.00210076	98.5567	158.781	0.620709	-0.688011	0.0372102
Gbp2	61155.1	44230.1	1.38266	0.467446	0.00210154	6206.24	3957.09	1.56838	0.649278	0.0969146
Cd274	9004.48	6475.97	1.39045	0.475547	0.00210726	2262.11	1188.75	1.90293	0.928224	0.104602
Adm	102.361	52.9763	1.9322	0.950248	0.0021062	117.128	77.089	1.51939	0.603495	0.0907065
Glrx	457.116	671.179	0.681064	-0.554137	0.00209138	256.404	336.965	0.76092	-0.394184	0.134547
Tgm2	1455.88	2048.63	0.710659	-0.49277	0.00211559	490.46	520.592	0.94212	-0.086017	0.942962
1700017B05Rik	958.441	1363.49	0.702934	-0.508539	0.00212177	902.805	1120.9	0.805428	-0.312172	0.455333
Lta	481.268	248.196	1.93906	0.955359	0.00213647	361.031	240.453	1.50146	0.586367	0.0517195
Vamp8	1189.52	1665.16	0.71436	-0.485276	0.00216817	1276.79	1862.28	0.685607	-0.544547	0.00956965
Dnaja2	4829.72	3345.39	1.44369	0.529765	0.00218234	3300.33	2749.22	1.20046	0.263591	0.21111
Serpinb8	2.68154	28.7475	0.0932791	-3.4223	0.00220309	4.09188	24.9452	0.164035	-2.60792	0.00403452
1700025G04Rik	314.541	472.031	0.666357	-0.585632	0.00224359	553.371	714.938	0.774012	-0.369573	0.1698
Bst1	313.122	515.474	0.607444	-0.719177	0.00226376	65.6354	120.442	0.544953	-0.875796	0.0237425
Uap1l1	250.926	388.113	0.646529	-0.629213	0.0022858	275.58	410.147	0.671905	-0.573672	0.0177139
Cdkn1a	753.15	517.762	1.45463	0.540648	0.0023308	439.603	427.293	1.02881	0.0409751	0.736675
Adcy7	1353.25	2027.32	0.667507	-0.583146	0.00237333	2609.16	2833.06	0.920969	-0.118776	0.59869
Pid1	26.376	61.7167	0.427371	-1.22644	0.00241403	19.1939	72.7309	0.263903	-1.92192	0.000667805
F3	113.079	27.2856	4.14426	2.05112	0.00242523	20.6457	28.8525	0.715562	-0.482852	0.417981
Irf1	21843.4	15885.9	1.37501	0.459447	0.00244731	7899.71	6615.24	1.19417	0.256006	0.226075
Ypel2	154.926	88.9358	1.742	0.800746	0.00246394	181.741	96.6257	1.88087	0.911404	0.0239443
Hhex	511.807	745.689	0.686354	-0.542974	0.0024795	511.218	805.362	0.634768	-0.655699	0.00487806
Ltb4r1	18.6636	48.0909	0.388091	-1.36553	0.00250188	76.7649	141.18	0.543737	-0.879019	0.0228146
Pip5k1c	1852.89	2589.51	0.715535	-0.482906	0.00249743	2281.64	2673.47	0.853439	-0.228639	0.310604
Coq10b	474.82	317.725	1.49443	0.5796	0.00251435	344.819	409.171	0.842725	-0.246866	0.367433
Fam53b	607.289	879.224	0.69071	-0.533849	0.00255057	936.458	924.764	1.01264	0.0181281	0.816301
Cxcl13	55.325	22.5992	2.44809	1.29166	0.00257274	20.0446	22.5035	0.890731	-0.166938	0.701416
Unc119	317.116	475.456	0.666973	-0.5843	0.00257429	409.132	585.306	0.699005	-0.516625	0.0273778
Ncald	37.9246	79.9964	0.474078	-1.0768	0.00258523	74.8631	104.025	0.719665	-0.474604	0.203683
Lhfpl2	58.2812	109.774	0.530918	-0.913439	0.00260123	42.3285	56.5019	0.749152	-0.41667	0.409526
Il1r1	38.3941	13.5932	2.8245	1.498	0.00261907	32.2922	24.8884	1.29748	0.375713	0.439443
Tnfrsf9	1432.87	1011.96	1.41594	0.501759	0.00262944	1224.99	1172.57	1.04471	0.0631012	0.761337
Ism1	27.0021	6.97901	3.86904	1.95198	0.00262826	9.82192	22.5035	0.436461	-1.19607	0.179416
Cd83	12880.7	6859.96	1.87767	0.908944	0.00263801	12188.4	6779.41	1.79786	0.846279	4.34846e-05
Nol10	1080.56	754.496	1.43216	0.51819	0.0026447	809.304	579.745	1.39597	0.481263	0.0312581
Cdo1	106.716	56.6316	1.8844	0.914102	0.00271773	73.4113	69.7641	1.05228	0.0735177	1
Armc7	462.57	676.458	0.683811	-0.54833	0.00276258	554.836	731.749	0.758233	-0.399287	0.136639
Fzd5	354.755	231.845	1.53014	0.613661	0.00276417	221.904	182.204	1.21789	0.284385	0.386436
Mgp	241.65	111.136	2.17436	1.12059	0.00278004	93.5402	131.414	0.711799	-0.490458	0.324695
Amdhd2	371.55	546.146	0.680313	-0.55573	0.00279962	401.598	516.181	0.778019	-0.362123	0.115346
Mknk2	5387.93	7415.85	0.726543	-0.460881	0.00281051	7672.7	9018.66	0.850759	-0.233178	0.220207
Ncoa7	590.736	403.505	1.46401	0.549927	0.00286546	451.915	307.229	1.47094	0.556735	0.235024
Golm1	284.976	429.491	0.663519	-0.59179	0.00287685	517.275	704.811	0.73392	-0.446306	0.0432922
Ifitm2	1072.55	1738.52	0.616933	-0.696813	0.00286224	701.382	1118.69	0.626967	-0.673539	0.00373324
Rab30	93.7288	158.563	0.591115	-0.75849	0.00287712	106.326	159.888	0.665	-0.588573	0.0934636
Dhcr7	214.578	328.791	0.652626	-0.615671	0.00297003	312.825	349.532	0.894983	-0.160068	0.511722
Dll1	115.064	62.6141	1.83768	0.877883	0.00297856	71.0597	26.3345	2.69835	1.43208	0.160194
Pira2	3.59185	19.4426	0.184742	-2.43642	0.00308538	4.70005	1.85962	2.52742	1.33767	0.563267
Ddit3	483.804	690.683	0.700472	-0.513601	0.00310692	501.906	713.639	0.703304	-0.507779	0.0476137
Evi2b	1353.86	1900.46	0.712386	-0.489268	0.00312042	1360	1766.42	0.769917	-0.377226	0.0945634
Pycard	484.706	697.397	0.695022	-0.52487	0.00316655	579.76	777.164	0.745995	-0.422763	0.0559401
Mfng	768.615	1085.71	0.707939	-0.498303	0.00316822	1298.02	1615.55	0.803455	-0.315711	0.125052
Plec	1218.65	1701.78	0.716099	-0.481769	0.00320363	3002.37	3005.42	0.998986	-0.0014635	0.976981
Ptrf	79.636	39.2832	2.02723	1.01951	0.00324288	34.9954	63.227	0.553488	-0.853376	0.0457914
Gng4	141.137	81.558	1.73051	0.791196	0.00323867	225.556	123.278	1.82966	0.871575	0.00385888
Serpinb6b	1300.52	923.791	1.40781	0.49345	0.00323911	891.546	899.468	0.991192	-0.0127629	0.950144
Ttc38	236.344	360.066	0.656393	-0.607368	0.00325942	378.995	455.509	0.832025	-0.265302	0.278078
Cd93	188.075	339.623	0.553777	-0.852623	0.00328211	184.694	305.274	0.60501	-0.724969	0.0430158
Col5a2	59.2601	21.9349	2.70164	1.43383	0.003285	19.4505	24.175	0.804568	-0.313714	0.512291
Ypel3	3013.39	4110.39	0.733116	-0.447886	0.00328571	4480.88	5791.62	0.773684	-0.370184	0.154885
Jak2	4428.1	3251.37	1.36192	0.445643	0.00336902	3428.91	2404.77	1.42588	0.511854	0.0787563
Bcl2a1d	712.168	344.21	2.06899	1.04893	0.00351623	618.521	442.454	1.39793	0.483294	0.0642106
Scn7a	24.0858	6.24809	3.8549	1.94669	0.00356453	6.55262	12.2472	0.535029	-0.90231	0.326017
Rtn4rl1	32.3363	69.8926	0.462657	-1.11199	0.00358753	87.3743	95.254	0.917276	-0.124571	0.625243
Elf4	1402.97	1959.72	0.715902	-0.482165	0.00364731	1889.21	1723.53	1.09613	0.132414	0.531121
Cnn1	27.7655	8.10934	3.42389	1.77564	0.00365886	7.96934	13.1114	0.607818	-0.718288	0.471188
Nop58	2886.36	2096.25	1.37692	0.461441	0.00377377	2221.64	1662.18	1.33658	0.418545	0.0870064
Tfeb	521.368	746.119	0.698774	-0.517103	0.00380357	655.52	859.36	0.7628	-0.390623	0.102321
Tbxa2r	233.057	459.467	0.507234	-0.979277	0.00384847	476.338	691.624	0.688725	-0.538001	0.0350352
Inpp5j	16.8142	44.2352	0.380108	-1.39552	0.003917	33.3502	46.2651	0.72085	-0.472229	0.280201
Cd69	8439.84	2622.23	3.21857	1.68642	0.00392901	3361.74	1341.51	2.50593	1.32535	0.0668667
Rit1	338.929	491.607	0.689432	-0.536521	0.00393613	377.792	552.003	0.684402	-0.547083	0.0204881
Hip1	155.651	244.807	0.635813	-0.653326	0.00397119	172.003	198.299	0.867391	-0.205246	0.729005
Gm12250	7025.19	5186.1	1.35462	0.437888	0.00396929	1955.17	946.175	2.0664	1.04712	0.164758
Creg1	990.766	1373.09	0.72156	-0.470808	0.00398591	697.322	1042.75	0.668731	-0.580501	0.0103409
Wdr81	517.778	743.693	0.696225	-0.522373	0.00402666	712.68	837.174	0.851293	-0.232273	0.438678
Gpsm3	2213.88	3022.32	0.732511	-0.449078	0.00404174	2812.25	3687.57	0.76263	-0.390945	0.095658
Ppm1k	994.884	700.792	1.41966	0.505543	0.00402702	704.339	472.771	1.48981	0.57513	0.279796
Prg2	219.254	358.737	0.611183	-0.710323	0.00403756	1680.21	2085.95	0.805489	-0.312063	0.590522
Gngt2	515.474	728.473	0.707609	-0.498975	0.00402457	576.815	841.158	0.685739	-0.544269	0.0253452
Tlr3	93.8071	49.7198	1.88671	0.915876	0.0040517	66.5319	34.3178	1.9387	0.955092	0.412234
Piwil2	20.5035	48.9882	0.41854	-1.25656	0.00412815	19.208	34.2805	0.560317	-0.835684	0.24806
Rab20	457.214	310.112	1.47435	0.560079	0.00416993	161.573	128.331	1.25903	0.332313	0.337574
Errfi1	190.61	118.015	1.61513	0.691648	0.0041883	125.776	132.37	0.950186	-0.0737183	0.810329
Pglyrp1	439.938	885.88	0.496611	-1.00981	0.00425696	990.987	1319.11	0.751256	-0.412624	0.261339
Hsf2	273.094	178.437	1.53047	0.613978	0.00434952	250.065	157.936	1.58333	0.662963	0.0422022
Nampt	7960.61	5282.19	1.50707	0.591742	0.00435705	2641.98	1393.78	1.89555	0.922618	0.209113
Klhl6	1449.28	2024.66	0.715814	-0.482343	0.00436218	2292.49	2985.58	0.767854	-0.381097	0.0852378
Prex1	1356.61	1888.3	0.718427	-0.477086	0.00438518	2520.64	2451.5	1.0282	0.0401261	0.844258
Abcd1	450.374	645.517	0.697696	-0.51933	0.00440017	591.846	694.926	0.851669	-0.231636	0.379035
Akr7a5	230.011	341.088	0.674344	-0.568444	0.00443276	331.815	389.766	0.851319	-0.232228	0.304187
C630004H02Rik	122.845	197.281	0.622693	-0.683408	0.0044935	296.44	355.673	0.833461	-0.262813	0.243765
Abtb1	734.097	1031.44	0.711718	-0.490622	0.00450534	1134.18	1422.66	0.797227	-0.326937	0.118006
Gzmb	686.606	455.316	1.50798	0.592615	0.00452078	375.448	326.539	1.14978	0.201361	0.600426
Slfn8	5415.3	3607.45	1.50114	0.58606	0.00452781	3360.37	1635.48	2.05468	1.03891	0.262014
Fam102a	4158.12	3075.54	1.352	0.435094	0.00456779	3201.92	2579.69	1.24121	0.311742	0.147294
Ythdf2	1321.86	956.035	1.38264	0.46743	0.00459602	1135.49	815.542	1.39232	0.477489	0.0347113
Mylk	77.365	38.5856	2.00502	1.00362	0.00464217	29.8454	46.4905	0.641969	-0.639424	0.228962
1810029B16Rik	174.686	106.485	1.64048	0.714117	0.00463976	104.203	66.7954	1.56002	0.641569	0.148802
Card9	22.9503	52.5443	0.436779	-1.19502	0.00462875	39.8607	84.8469	0.469796	-1.08989	0.0174926
Foxj1	178.073	110.439	1.6124	0.689214	0.00464643	149.4	80.7887	1.84926	0.886951	0.0201903
Rcan3	197.393	319.118	0.618557	-0.693021	0.00462747	371.282	475.967	0.780059	-0.358345	0.105327
Stx2	342.229	536.512	0.637877	-0.648649	0.00468426	328.834	371.132	0.886029	-0.174574	0.488233
Ccrl2	3225.2	1528.14	2.11054	1.07761	0.00476745	730.131	260.474	2.80308	1.48701	0.00215784
Marveld1	139.405	230.98	0.603538	-0.728483	0.00479213	250.178	281.33	0.889269	-0.169308	0.551861
Ccl6	771.063	1077.13	0.715847	-0.482278	0.00491247	446.602	761.993	0.586097	-0.770788	0.0249732
BC035044	558.556	387.485	1.44149	0.527561	0.00492408	457.975	294.645	1.55433	0.63629	0.0167785
Tnip3	143.299	83.9831	1.70629	0.770862	0.00493412	133.253	115.896	1.14977	0.201341	0.43151
Rassf3	831.567	1165.01	0.713785	-0.486438	0.00493139	1046.64	1178.54	0.888081	-0.171236	0.456194
Flna	4111.95	5588.03	0.73585	-0.442516	0.0049333	7028.02	6602.98	1.06437	0.0900027	0.574476
Tcn2	423.636	604.672	0.700605	-0.513327	0.00497164	559.023	784.397	0.712679	-0.488675	0.0306585
Gzmc	64.8182	30.3764	2.13383	1.09345	0.00496719	26.1684	25.6212	1.02136	0.0304854	0.974591
Fam129b	133.523	227.158	0.5878	-0.766604	0.00499499	118.629	202.885	0.584713	-0.774199	0.0133394
Cdc42ep1	24.2423	6.61355	3.66555	1.87403	0.00500854	4.49966	11.7025	0.384505	-1.37892	0.231408
Ly6i	179.53	317.427	0.565578	-0.822203	0.00510433	17.7702	31.106	0.571278	-0.807735	0.315677
Rasgrp2	1398.83	1917.3	0.729584	-0.454853	0.00513721	2650.61	3231.73	0.820182	-0.285984	0.133953
Ripk2	859.742	618.631	1.38975	0.474824	0.0051884	593.555	523.433	1.13397	0.181378	0.407348
Myc	7505.66	3495.36	2.14732	1.10254	0.00520533	4731.86	2331.64	2.02941	1.02106	0.0146955
Gm5150	15.9038	41.1112	0.386849	-1.37016	0.00522426	6.14484	33.1165	0.185552	-2.4301	0.00880605
Clec12a	144.895	225.631	0.642176	-0.638958	0.00523298	162.466	248.738	0.65316	-0.614492	0.0956171
Pik3r1	1140.66	1633.75	0.698184	-0.51832	0.0052551	1628.84	1837.31	0.886537	-0.173747	0.489681
Mrgpre	47.6525	90.0002	0.529471	-0.917376	0.00531625	67.6813	102.598	0.659672	-0.60018	0.0985349
Myadm	284.536	452.557	0.62873	-0.669487	0.00530537	306.406	417.491	0.733922	-0.446302	0.0666884
Ebag9	484.901	335.771	1.44414	0.53021	0.00533157	337.658	291.321	1.15906	0.212951	0.517589
Fam108a	973.912	1333.81	0.730175	-0.453685	0.00532316	1125.32	1498.58	0.750926	-0.413257	0.0546892
Niacr1	4061.12	2594.24	1.56544	0.646568	0.00538187	541.103	317.913	1.70205	0.76727	0.0345468
Ctla2b	223.924	332.38	0.673698	-0.569826	0.00537943	297.269	511.96	0.58065	-0.784259	0.0474979
Il9r	454.73	658.782	0.690258	-0.534793	0.00547925	709.496	536.502	1.32245	0.403211	0.119196
Cxcl5	14.6901	2.25999	6.50007	2.70045	0.00547752	7.97636	5.25945	1.51658	0.600817	0.690108
Ppp1r15a	2552.94	1871.18	1.36435	0.448213	0.00547176	2152.28	1683.39	1.27854	0.354495	0.105475
Csf2rb	1474.92	2025.52	0.728167	-0.457659	0.00550966	1074.93	1251.84	0.858676	-0.219815	0.588115
Aldh1a1	259.597	169.963	1.52737	0.611049	0.00555951	104.1	156.32	0.665945	-0.586524	0.0730226
Gnl3	2344.23	1581.41	1.48236	0.567899	0.00555488	1777.1	1271.29	1.39787	0.48323	0.0204431
Pdlim7	367.85	525.11	0.700519	-0.513504	0.00557869	358.992	404.286	0.887966	-0.171424	0.425289
Enpp5	29.2237	61.3513	0.476333	-1.06996	0.00559249	29.2513	37.5118	0.77979	-0.358842	0.444711
Picalm	4486.92	3339.61	1.34355	0.426047	0.00564699	3174.96	2630.31	1.20706	0.271502	0.289153
Fam65a	321.521	468.144	0.686799	-0.54204	0.00572311	493.507	584.534	0.844275	-0.244215	0.3997
Des	115.036	54.8362	2.0978	1.06888	0.00575517	46.8843	94.3703	0.496812	-1.00923	0.0111713
Ogn	18.4289	3.95482	4.65985	2.22028	0.00580343	4.70707	3.39984	1.3845	0.469363	0.869431
Tra2a	2670.08	1972.95	1.35334	0.436526	0.00597442	1985.94	1824.83	1.08829	0.122064	0.652646
Fmo1	38.4628	15.2215	2.52687	1.33735	0.00600213	13.9208	23.4422	0.593836	-0.751864	0.288293
Lgals1	983.974	1345.54	0.731285	-0.451495	0.00603632	1362.37	1954.5	0.697042	-0.520683	0.0214047
Krt80	2.14331	13.9254	0.153913	-2.69981	0.00604197	1.83854	11.5144	0.159673	-2.6468	0.0878197
Gzma	1564.7	2102.3	0.744282	-0.426079	0.00609048	1523.62	2601.07	0.585767	-0.7716	0.000553528
Hnmt	7.8002	26.6879	0.292275	-1.7746	0.00615117	7.96934	14.5575	0.547437	-0.869236	0.425063
Tonsl	295.732	433.081	0.682857	-0.550345	0.0061463	516.653	495.666	1.04234	0.0598259	0.779342
Il28ra	54.9927	125.496	0.438204	-1.19033	0.00617386	91.0233	72.1685	1.26126	0.334866	0.567527
Pcgf5	707.375	501.746	1.40983	0.495518	0.00615013	427.732	312.04	1.37076	0.454978	0.20802
Hif1a	3090.05	2304.37	1.34095	0.423256	0.00617027	2440.39	1368.25	1.78359	0.834782	0.109978
Fam101b	1174.48	1904.78	0.6166	-0.697593	0.00620281	3192.16	4250.6	0.75099	-0.413134	0.166159
Asprv1	711.143	1128.39	0.630226	-0.666059	0.00620589	278.462	292.652	0.951513	-0.0717048	0.762535
Hs1bp3	125.664	198.976	0.631553	-0.663024	0.00625879	169.95	199.616	0.851385	-0.232117	0.44208
Coq10a	198.458	295.124	0.672457	-0.572486	0.00628286	241.931	391.569	0.61785	-0.694671	0.0103533
Mxd3	55.8537	99.5381	0.561128	-0.833597	0.0062785	74.8983	93.224	0.803422	-0.315769	0.412891
Mat2a	6041.31	4404.98	1.37147	0.455726	0.00633476	4964.73	3772.13	1.31616	0.396335	0.0541347
BC006779	16362.6	11546.3	1.41713	0.502974	0.00639856	12726.1	6079.95	2.09312	1.06565	0.141781
Sdad1	1302.26	950.716	1.36977	0.453932	0.00646799	1112.93	710.218	1.56703	0.648029	0.0566412
Bcl2l15	23.0285	6.28138	3.66616	1.87427	0.00645984	21.0676	19.723	1.06817	0.095148	0.919195
Pck2	828.755	1138.89	0.727689	-0.458606	0.00649213	1029.44	1230.34	0.83671	-0.257201	0.284254
Prss23	33.9016	12.164	2.78704	1.47873	0.00653448	12.8838	12.886	0.999827	-0.000249269	0.918372
Hexa	905.867	1243.37	0.728556	-0.456888	0.00652509	821.024	1133.74	0.724172	-0.465595	0.039331
Klhdc5	485.871	685.203	0.709091	-0.495956	0.00656364	548.119	544.508	1.00663	0.00953612	0.949217
Pitpnm1	2215.44	2993.78	0.740014	-0.434375	0.00663985	3525.53	3604.91	0.977982	-0.0321205	0.832164
Mov10	2628.4	1731.17	1.51828	0.602439	0.00667258	1284.08	861.255	1.49094	0.576221	0.134089
Krcc1	1322.35	967.262	1.3671	0.451121	0.00667999	952.516	879.335	1.08322	0.11533	0.682853
Dgkz	2453.31	3309.04	0.741394	-0.431687	0.00671023	3619.46	4256.99	0.850239	-0.23406	0.239889
Unc13d	919.355	1267.41	0.725382	-0.463188	0.00672217	1262.03	1265.28	0.997429	-0.0037142	0.90505
Slc36a1	220.324	333.941	0.659768	-0.59997	0.00674811	331.474	380.166	0.87192	-0.197733	0.504151
Cd28	727.327	1096.98	0.663027	-0.592861	0.00673713	1286.55	1450.27	0.887105	-0.172823	0.370594
Tnk2	531.695	746.716	0.712045	-0.48996	0.00676666	730.313	806.783	0.905216	-0.143666	0.595941
Sdc4	1504.54	895.179	1.68072	0.749076	0.00685098	1399.54	904.387	1.5475	0.629941	0.00488771
Naip2	135.667	213.268	0.636133	-0.6526	0.00684326	161.331	201.307	0.801415	-0.319379	0.293734
Dtx3l	7813.84	5889.52	1.32673	0.40788	0.0069043	4020.21	1882.55	2.13551	1.09458	0.137403
Slc25a45	525.234	731.096	0.718419	-0.477102	0.00693785	801.784	983.939	0.814872	-0.295355	0.163137
Sec22c	203.04	304.629	0.666516	-0.585288	0.00694758	311.879	383.679	0.812865	-0.298913	0.253023
Sipa1	3079.82	4141.44	0.743658	-0.427289	0.00693628	3999.08	4462.4	0.896172	-0.158152	0.462959
Amigo2	1008.87	719.899	1.4014	0.486871	0.0069606	547.806	324.418	1.68858	0.755811	0.00405015
Dcn	66.1391	14.2243	4.64973	2.21715	0.00701258	21.8902	10.9324	2.00233	1.00168	0.298782
0910001L09Rik	329.906	468.044	0.704861	-0.504589	0.00700703	525.205	666.661	0.787815	-0.344071	0.155749
Ptpn18	1816.79	2421.64	0.750233	-0.41459	0.00699977	2514.95	3107.85	0.809224	-0.30539	0.248224
Ubash3b	160.839	246.835	0.651604	-0.617934	0.00705575	215.334	259.422	0.830051	-0.268728	0.564269
Hectd3	618.073	854.496	0.723319	-0.467297	0.00716942	833.039	1016.25	0.81972	-0.286796	0.171549
Mir142	253.929	387.385	0.655495	-0.609343	0.00720596	399.145	469.204	0.850684	-0.233304	0.274527
Map2k1	2460.11	1820.63	1.35124	0.43428	0.00723929	1779.38	1388.39	1.28161	0.357961	0.211686
Pbxip1	2720.76	3645.74	0.746285	-0.422202	0.0072471	4443.81	4899.93	0.906913	-0.140964	0.404465
Steap4	239.387	158.332	1.51193	0.596394	0.00727792	88.3762	35.0134	2.52407	1.33575	0.00572966
Mast3	1242.76	1679.01	0.740173	-0.434066	0.00742927	1882.92	2139.83	0.879939	-0.184525	0.458278
Arhgef18	1626.45	2210.48	0.735792	-0.44263	0.00742801	3362.29	3525.51	0.953704	-0.0683865	0.725436
Nlrp1a	4.51179	32.2383	0.139951	-2.83701	0.0074137	4.3063	9.16679	0.469772	-1.08997	0.424255
Gm19557	27.1394	58.2938	0.465562	-1.10295	0.00746123	49.9181	61.8554	0.807013	-0.309335	0.449204
Abca2	430.39	606.166	0.71002	-0.494069	0.00747729	858.448	813.434	1.05534	0.0777054	0.760352
Sod3	82.739	36.9567	2.23881	1.16273	0.00753268	31.7402	34.8821	0.909928	-0.136176	0.701294
Cldn1	151.539	64.9073	2.3347	1.22324	0.00755567	44.3815	19.235	2.30733	1.20622	0.070467
Sash3	3381.3	4525.63	0.747144	-0.420541	0.00759051	4118.12	5225.86	0.788026	-0.343684	0.0694678
Plagl2	1540.54	1139.92	1.35145	0.434504	0.00767507	1205.38	814.339	1.48019	0.565782	0.0133315
AI462493	613.715	838.911	0.731562	-0.450949	0.00768449	897.932	1046.55	0.857995	-0.220958	0.295232
Samd10	173.746	259.796	0.668779	-0.580398	0.00770114	202.692	251.535	0.805822	-0.311466	0.26991
Sema4a	669.373	933.635	0.716954	-0.480048	0.00777875	601.778	605.519	0.993821	-0.00894158	0.932402
Naa25	702.042	505.004	1.39017	0.475263	0.00778326	535.563	309.406	1.73094	0.791552	0.0677165
Tnfaip8l2	966.436	1307.15	0.739346	-0.435679	0.00778092	1276.31	1768.77	0.721578	-0.470772	0.0675288
Zfp395	342.906	506.597	0.67688	-0.563029	0.00782192	512.8	536.356	0.956081	-0.0647948	0.779107
Cxcr7	70.6316	35.9602	1.96416	0.973915	0.00787669	37.8358	23.9869	1.57735	0.657504	0.28153
Wdr75	1435.17	1055.93	1.35914	0.442698	0.00786834	1123.16	935.853	1.20014	0.263208	0.246413
Ifi47	27928.5	19378.7	1.44119	0.527262	0.00784245	8270.74	5620.18	1.47161	0.557398	0.215956
Cd53	16592.5	12527.1	1.32453	0.405482	0.00787555	13531.1	12146.4	1.114	0.155752	0.699903
Morf4l2	2332.4	1743.03	1.33813	0.420216	0.00790562	1602.18	1538.73	1.04124	0.0582962	0.936002
Acsbg1	91.5964	172.753	0.530216	-0.915349	0.00793146	224.259	357.178	0.627863	-0.671479	0.0529196
Ppp1r16b	6782.66	5102.88	1.32918	0.410541	0.00802132	4375.72	3244.25	1.34876	0.431637	0.0257894
Igfbp5	25.3874	8.04277	3.15655	1.65835	0.00804683	13.3056	15.1964	0.87558	-0.191688	0.702847
Ephx1	738.989	1008.67	0.732634	-0.448835	0.00813634	1000.33	1405.17	0.711893	-0.490269	0.0250437
Ldoc1l	179.619	267.972	0.670289	-0.577145	0.00827025	222.804	226.834	0.982231	-0.0258655	1
Stat3	13484.7	10195.7	1.32259	0.403366	0.00830761	9522.78	6278.51	1.51673	0.60096	0.0447887
Zcchc2	2148.26	1597.83	1.34448	0.42705	0.00831544	1576.71	896.57	1.75861	0.814432	0.239526
BC029214	218.454	332.744	0.656522	-0.607084	0.00833275	346.407	529.2	0.654587	-0.611344	0.017977
Lrp1	114.478	181.894	0.629368	-0.668024	0.00832603	61.9723	173.166	0.357878	-1.48246	0.0816887
Smpdl3b	148.604	241.286	0.615882	-0.699275	0.00848155	52.5512	57.5718	0.912793	-0.131641	0.966721
Dennd1c	1608.41	2144.94	0.749865	-0.415297	0.00847816	2241.82	2622.77	0.854752	-0.226423	0.273712
Tlr11	4.05182	18.0799	0.224106	-2.15775	0.00861993	0.615186	11.0637	0.0556042	-4.16866	0.0165931
Rmnd5b	342.043	486.124	0.703614	-0.507145	0.00860295	470.162	640.232	0.734362	-0.445437	0.0523601
Hip1r	2494.73	3335.54	0.747925	-0.419034	0.00861826	3074.29	3059.79	1.00474	0.00682212	0.919513
Tnfsf10	383.42	257.438	1.48937	0.5747	0.00869972	215.798	88.0959	2.44958	1.29254	0.229184
Dusp14	64.4076	32.6031	1.97551	0.982222	0.0088277	68.3035	50.0216	1.36548	0.449408	0.357128
Grina	2285.72	3490.67	0.654809	-0.610854	0.00893636	1690.36	2086.35	0.8102	-0.30365	0.165613
Tmem154	377.65	619.262	0.609839	-0.7135	0.00900148	448.624	534.669	0.839068	-0.25314	0.301227
Fam55c	1482.5	1107.85	1.33818	0.420275	0.00899263	1129.3	954.959	1.18257	0.241924	0.31934
Nfatc2	262.31	381.136	0.688232	-0.539033	0.00899139	407.568	495.872	0.821921	-0.282928	0.466747
Etv6	1592.14	1183.26	1.34556	0.428206	0.00909126	995.833	746.245	1.33446	0.416255	0.0491004
Cdc25b	678.666	1052.64	0.644729	-0.633236	0.00912423	1428.03	1888.16	0.756309	-0.402952	0.040336
Itfg3	433.316	603.64	0.717838	-0.478269	0.00912269	628.072	760.185	0.82621	-0.27542	0.216394
Cxcr1	51.3419	23.7629	2.16059	1.11143	0.0091832	54.9909	18.8588	2.91593	1.54395	0.00428026
Fam84b	309.021	211.973	1.45783	0.543826	0.00929381	206.373	139.301	1.48149	0.567049	0.154947
Cxcr3	314.319	635.576	0.494542	-1.01584	0.0092924	580.984	945.602	0.614406	-0.702735	0.0014882
Eif1a	2026.11	1304.57	1.55309	0.635142	0.00929293	1335.26	913.836	1.46116	0.547117	0.096155
Pdgfa	21.7955	6.21481	3.50703	1.81025	0.00933075	10.6375	12.9233	0.823126	-0.280816	0.800232
Hnrnpa2b1	17883	13558.8	1.31892	0.399356	0.00934635	12581.8	11879.5	1.05912	0.0828594	0.734058
Parp16	25.8474	54.538	0.473933	-1.07725	0.00942889	56.4427	78.2726	0.721104	-0.47172	0.261203
Clec4e	3677.09	2310.17	1.5917	0.670567	0.00942556	1417.65	810.896	1.74825	0.805914	0.00018449
Fam160a1	109.388	64.3422	1.7001	0.765621	0.00945473	120.77	72.5624	1.66437	0.734973	0.0622006
Tmem229b	1316.66	1771.88	0.743091	-0.42839	0.0094698	1253.53	1376.29	0.9108	-0.134794	0.650669
Taf7	614.754	444.449	1.38318	0.467992	0.00951684	366.466	342.337	1.07049	0.098265	0.617079
Zfp948	474.194	309.618	1.53154	0.614987	0.00952116	416.307	334.543	1.2444	0.315456	0.371795
Ccdc109b	50.9409	91.2298	0.558381	-0.840679	0.00957769	48.0445	83.7946	0.57336	-0.802487	0.0821752
Myo18a	388.326	545.682	0.711634	-0.490793	0.0096098	558.095	583.539	0.956399	-0.0643162	0.826672
Rab18	1320.71	919.94	1.43565	0.521699	0.00959429	1168.48	853.111	1.36967	0.453832	0.0842821
Osgin2	297.806	203.728	1.46178	0.547726	0.00961714	298.054	226.76	1.3144	0.394407	0.164095
Sqrdl	119.166	185.716	0.641655	-0.64013	0.00968345	155.305	196.35	0.790963	-0.338319	0.302256
Nfkb1	10092.4	7706.1	1.30966	0.389197	0.00965139	8244.79	5171.27	1.59435	0.672964	0.00230695
Plin2	861.739	1288.07	0.669015	-0.579889	0.00968385	261.339	557.616	0.468672	-1.09335	9.49901e-05
Pno1	903.944	660.276	1.36904	0.453164	0.00966111	705.819	644.232	1.0956	0.131717	0.521676
Dnase1l1	150.366	228.023	0.659434	-0.6007	0.00972653	198.994	304.525	0.653458	-0.613835	0.024817
Zbtb11	791.496	582.341	1.35916	0.442717	0.0097299	729.846	405.15	1.80142	0.849136	0.0703418
Tlr4	207.551	303.302	0.684303	-0.547293	0.00975367	83.9856	101.433	0.827994	-0.272307	0.640417
Def6	867.102	1186.04	0.731088	-0.451882	0.00980059	1328.24	1601.42	0.829416	-0.269832	0.249885
Rab11fip1	750.067	546.513	1.37246	0.456763	0.00979616	662.934	515.973	1.28482	0.36157	0.120992
Fgfr2	14.4553	2.65873	5.43691	2.44279	0.00978307	4.29226	4.7147	0.9104	-0.135428	1
Wdr43	2810.42	2112.51	1.33037	0.411829	0.00984997	2318.73	1648.45	1.40661	0.492226	0.0185295
Siglech	114.409	179.967	0.635726	-0.653523	0.00988185	112.85	164.885	0.684418	-0.547051	0.115342
Cstb	1081.09	1434.37	0.753699	-0.40794	0.00990876	765.952	1296.42	0.590819	-0.759212	0.00100318
Actn2	27.7559	59.6558	0.465267	-1.10387	0.00993473	78.7827	106.543	0.739445	-0.435485	0.224179
Fabp5	76.2007	125.062	0.609301	-0.714773	0.00996179	88.9843	135.676	0.65586	-0.60854	0.0769812
Atxn7l1	298.217	425.505	0.700856	-0.51281	0.00998267	368.537	345.735	1.06595	0.0921427	0.683572
Ifitm1	934.417	1684.58	0.554688	-0.850252	0.0100296	424.093	576.647	0.735448	-0.443306	0.0769858
H60b	10.6383	29.2135	0.364156	-1.45737	0.0100804	46.2481	45.5695	1.01489	0.0213241	0.995432
Gpr65	1348.06	833.799	1.61677	0.693114	0.010071	807.065	611.037	1.32081	0.401425	0.296146
Sema7a	926.051	619.829	1.49404	0.579223	0.0101142	958.862	448.97	2.13569	1.0947	4.44359e-05
Polr3d	576.779	409.753	1.40763	0.493265	0.0101522	497.849	378.063	1.31684	0.397082	0.110913
Tns3	342.513	482.335	0.710115	-0.493876	0.010198	202.745	225.968	0.897228	-0.156453	0.887511
Cfp	567.805	768.452	0.738895	-0.43656	0.0103019	496.601	609.63	0.814594	-0.295846	0.216891
Crem	6468.03	4375.55	1.47822	0.563861	0.010336	3613.86	3428.14	1.05417	0.076113	0.687922
Tek	26.9925	9.43871	2.85976	1.5159	0.0103344	10.6375	15.1964	0.700002	-0.514568	0.512993
Rbm38	1971.1	2602.67	0.757336	-0.400994	0.0103219	2074.06	2521.16	0.822662	-0.281628	0.167754
Gabpb1	1452.6	1085.98	1.3376	0.419642	0.0103502	1126.73	901.612	1.24969	0.321565	0.164155
Gm19705	162.158	83.6509	1.93851	0.954948	0.0102766	58.6539	50.7349	1.15609	0.209248	0.526839
Stat2	8737.46	6644.75	1.31494	0.394999	0.0102665	4488.9	2314.43	1.93953	0.955705	0.213532
Zbtb42	167.377	299.908	0.558093	-0.841422	0.0103825	208.981	233.448	0.895195	-0.159726	0.484646
Igsf8	215.752	311.011	0.693712	-0.527592	0.0104411	256.474	316.453	0.810465	-0.303179	0.228025
Cxcl12	77.7769	42.9724	1.80992	0.855929	0.0104424	44.5959	58.9258	0.756814	-0.401989	0.343045
Daxx	6840.13	4369.11	1.56557	0.646686	0.0104606	3025.96	1805.24	1.67621	0.745206	0.243582
Qtrtd1	672.789	490.68	1.37114	0.455372	0.0105228	523.08	311.099	1.68139	0.749655	0.092074
Ch25h	16.4517	3.68921	4.45941	2.15685	0.0105867	13.9138	11.4771	1.21231	0.277756	0.943996
Dennd5a	1929.15	1462.9	1.31872	0.399137	0.0106575	1618.49	1109.22	1.45913	0.545105	0.0669172
Clec5a	398.22	847.529	0.46986	-1.0897	0.0106538	229.891	209.083	1.09952	0.136873	0.651696
Mki67ip	1505.92	1094.06	1.37646	0.460961	0.0106352	1255.72	1004.98	1.2495	0.321346	0.166558
Slc24a6	388.363	536.209	0.724275	-0.465391	0.0106808	301.484	394.386	0.764439	-0.387526	0.126152
Vash1	43.933	17.0827	2.57178	1.36277	0.0107616	25.5672	12.2845	2.08126	1.05746	0.149395
Tpst1	1611.37	985.544	1.63501	0.709299	0.0107712	795.532	524.256	1.51745	0.601647	0.322739
Stxbp3a	1060.82	786.868	1.34816	0.430987	0.0107474	613.86	619.89	0.990273	-0.014102	0.979161
Cnr2	831.125	1125.13	0.738693	-0.436953	0.0108015	864.931	897.454	0.963761	-0.053253	0.974077
Grhl1	93.2592	53.6746	1.73749	0.797006	0.0108305	91.3608	75.004	1.21808	0.284608	0.414039
Rnf139	1746.35	1316.67	1.32634	0.407452	0.0108699	1118.09	996.768	1.12171	0.165703	0.478578
Tnfsf9	107.342	62.9462	1.7053	0.770029	0.0108708	107.763	76.8636	1.40201	0.487495	0.205804
Tgtp2	5226.04	3734.99	1.39921	0.484612	0.0108456	1486.27	1028.79	1.44467	0.530743	0.320813
Gm14446	7261.57	5564.19	1.30505	0.38411	0.0110489	3311.36	1644.15	2.01402	1.01008	0.298111
Morc3	2151.16	1627.58	1.32169	0.402384	0.0111102	1588.18	1029.22	1.54309	0.62582	0.316539
Rgs10	1116.41	1484.33	0.752132	-0.410942	0.0111275	1438.75	2195.82	0.655223	-0.609942	0.143685
Lmnb1	1838.66	1256.91	1.46284	0.548771	0.011144	1223.68	1018.75	1.20117	0.264437	0.364905
Gbp3	6677.54	4694.54	1.42241	0.508333	0.0112483	2087.25	1324.21	1.57622	0.656469	0.172955
Rcsd1	2124.13	2825.25	0.751836	-0.41151	0.0112895	2827.08	3291.56	0.858889	-0.219456	0.314747
Snx20	1729.23	2280.73	0.758188	-0.399372	0.0113445	1375.5	1666.41	0.825425	-0.27679	0.210579
Hmha1	12380.5	16238.8	0.762404	-0.391372	0.0113847	21106.7	22751.8	0.927693	-0.108281	0.534541
Rab34	31.2983	11.6321	2.69068	1.42797	0.0113798	16.3816	20.1364	0.81353	-0.297733	0.578023
Nfil3	557.997	352.951	1.58095	0.660788	0.0113965	363.626	377.462	0.963345	-0.0538755	0.981213
Serpina3n	199.732	78.7315	2.53688	1.34305	0.011448	86.165	124.424	0.69251	-0.530092	0.172281
Rpl3l	1.60508	11.7653	0.136425	-2.87382	0.0114614	1.84556	5.80421	0.317969	-1.65304	0.337435
Igf2r	691.829	943.932	0.732923	-0.448267	0.0114622	982.896	862.985	1.13895	0.187703	0.31898
Lbh	1820.02	2687.48	0.677221	-0.562301	0.0115047	2579.42	3204.78	0.804866	-0.31318	0.116646
Hspa1b	266.634	181.561	1.46856	0.554401	0.0115024	119.174	90.3512	1.31901	0.399458	0.308542
Nrp1	159.772	238.059	0.671143	-0.575309	0.0115403	217.401	296.203	0.733959	-0.446229	0.111485
Pfdn4	394.802	277.643	1.42198	0.507901	0.0115352	237.547	329.247	0.721487	-0.470954	0.127525
Pstpip1	1103.49	1463.49	0.754011	-0.407343	0.0115641	1180.9	1370.93	0.861388	-0.215265	0.249236
Cep250	531.588	792.113	0.671101	-0.575398	0.0115938	931.044	1002.55	0.928677	-0.106752	0.651225
Hspa5	15505.2	11870	1.30625	0.385429	0.0115779	11140.9	8748.61	1.27345	0.348745	0.0727716
Rapgef6	4799.88	3680.06	1.30429	0.383269	0.0116557	4232.14	2581.1	1.63966	0.713397	0.0234783
Dgat2	264.273	120.144	2.19963	1.13726	0.0117872	219.482	130.322	1.68414	0.752016	0.0194435
Serpinb9	2043.11	1277.22	1.59966	0.677762	0.0118748	1209.61	824.705	1.46672	0.552596	0.254798
Pigyl	115.299	176.477	0.653338	-0.614098	0.0119584	160.413	226.441	0.708411	-0.497342	0.0586833
Slc26a11	205.407	312.038	0.658275	-0.603237	0.0119812	380.369	552.268	0.688741	-0.537967	0.0228478
Itpripl2	129.462	199.11	0.650205	-0.621034	0.012027	129.246	156.149	0.827706	-0.272809	0.489149
Apaf1	1069.32	803.617	1.33063	0.412112	0.0120625	815.252	614.872	1.32589	0.40696	0.121132
S1pr5	9.4149	26.3217	0.357685	-1.48324	0.0121008	33.9654	60.5601	0.560855	-0.8343	0.139086
Serpina3g	18269.8	11983.2	1.52462	0.608451	0.0120981	2709.71	2004.14	1.35206	0.435156	0.221783
Sult2b1	74.067	119.744	0.618543	-0.693054	0.0121365	89.7789	125.251	0.716792	-0.480374	0.177187
Zcchc24	58.5942	99.8037	0.587095	-0.768335	0.0122553	84.2422	106.036	0.794471	-0.331933	0.350019
Abcc1	1533.16	1160.06	1.32163	0.402315	0.0122509	1467.67	1048.01	1.40044	0.485882	0.0193521
Pacs2	583.791	797.367	0.732148	-0.449792	0.0123227	824.254	842.42	0.978436	-0.03145	0.834374
Pus7	840.173	619.031	1.35724	0.440675	0.0123136	766.926	517.872	1.48092	0.566493	0.0138349
Mex3b	60.4835	103.892	0.582178	-0.780467	0.0123447	144.383	122.847	1.17531	0.233043	0.518789
Coro1a	15956.4	20685.4	0.771385	-0.374477	0.0123598	20136.3	24779.4	0.812624	-0.299341	0.10351
Srfbp1	399.598	282.694	1.41354	0.499309	0.0123824	305.151	286.605	1.06471	0.0904618	0.655349
Slc39a1	1404.22	1053.34	1.33311	0.414801	0.0124052	1006.22	979.428	1.02735	0.0389346	0.822019
Efhd2	1889.82	2489.11	0.759236	-0.39738	0.0124149	1566.31	1903.5	0.822855	-0.281289	0.226113
Cass4	47.7019	90.4982	0.527104	-0.923841	0.012466	34.7529	29.3777	1.18297	0.242412	0.593158
Apol7c	375.25	214.726	1.74757	0.805353	0.0124761	412.567	273.155	1.51038	0.594911	0.111108
Ptges	59.5142	30.443	1.95494	0.967123	0.0124725	35.3751	18.5021	1.91195	0.935042	0.154104
AI467606	955.167	1447	0.660102	-0.59924	0.0125081	1356.2	2002.67	0.677194	-0.56236	0.0244085
Polr1b	1112.65	829.244	1.34176	0.424131	0.0125109	1071.28	635.588	1.6855	0.753175	0.00112713
Abi3bp	14.9935	3.15733	4.7488	2.24756	0.0125468	7.76896	6.34897	1.22366	0.291199	0.880417
Stk32c	12.5372	32.6697	0.383755	-1.38174	0.0125609	29.4517	24.9452	1.18066	0.239592	0.808067
Pkd1l2	2.36848	14.0585	0.168473	-2.56941	0.0126242	5.52263	2.08497	2.64878	1.40533	0.474204
Cxcl15	34.8806	14.191	2.45793	1.29745	0.0127009	7.76896	22.8602	0.339847	-1.55704	0.064017
AI836003	23.2441	7.57746	3.06753	1.61708	0.0127505	18.199	15.6843	1.16033	0.21454	0.732282
Thap3	356.635	517.328	0.689378	-0.536633	0.0128051	585.954	834.644	0.702041	-0.510373	0.0220085
Mfsd2a	184.687	76.0083	2.42983	1.28085	0.0128091	168.85	59.6764	2.82943	1.50051	2.92795e-05
6430571L13Rik	31.0731	11.6321	2.67132	1.41755	0.0127975	16.1601	8.11453	1.9915	0.993858	0.296082
6430527G18Rik	452.166	623.25	0.725497	-0.462959	0.0128205	635.093	615.567	1.03172	0.04505	0.866233
Ell2	763.415	563.431	1.35494	0.438228	0.0128896	628.804	327.213	1.9217	0.942381	0.0201839
Nfib	76.3873	33.4672	2.28246	1.19059	0.0129875	32.3202	47.2978	0.683334	-0.549336	0.282373
Canx	5666.58	4352.78	1.30183	0.380543	0.0130099	5281.76	3685.65	1.43306	0.519102	0.012119
Tmem158	41.1732	17.8802	2.30272	1.20334	0.0129904	49.0955	44.1802	1.11126	0.152194	0.948231
Gna15	104.191	161.255	0.646128	-0.630108	0.0130183	172.066	231.869	0.742086	-0.430342	0.105312
Cyp2s1	72.3355	123.234	0.586978	-0.768621	0.0129949	114.973	108.309	1.06154	0.0861522	1
Tecpr2	128.953	195.42	0.659875	-0.599735	0.0130885	173.578	168.773	1.02847	0.040503	0.827316
Chst3	1719.16	2273.09	0.756308	-0.402954	0.0131667	2213.32	2051.55	1.07886	0.109502	0.499978
Uba3	800.138	595.434	1.34379	0.426308	0.0131648	654.621	624.154	1.04881	0.0687574	0.788733
Shroom3	44.9902	20.5057	2.19404	1.13359	0.0131393	20.8953	25.1333	0.831379	-0.266421	0.641309
Fchsd2	1898.91	1448.97	1.31052	0.390144	0.013116	1672.16	1092.96	1.52994	0.613477	0.0982295
Ppat	761.704	564.093	1.35032	0.433298	0.0132683	658.154	433.889	1.51687	0.601098	0.0104797
Dpt	26.4639	9.40542	2.81368	1.49246	0.0133714	15.1442	14.7829	1.02444	0.0348329	1
Ankmy2	237.392	339.791	0.698642	-0.517375	0.0133909	300.634	368.879	0.814994	-0.295139	0.230735
Cxcl10	12096	3818.27	3.16792	1.66353	0.0134895	1496.63	501.549	2.98402	1.57726	0.197679
Il6st	1556.3	1180.93	1.31786	0.398202	0.0136527	1396.67	1129.04	1.23704	0.306894	0.156995
Plekhf1	8.4167	24.4605	0.344094	-1.53913	0.0137423	12.6694	22.9915	0.551047	-0.859754	0.317258
Nup153	3704.24	2833.8	1.30717	0.386443	0.0137402	3263.84	1875.57	1.74019	0.799244	0.0392084
AI607873	464.406	632.26	0.734517	-0.445132	0.0137658	161.672	130.491	1.23895	0.30912	0.633609
Slc7a8	86.7607	136.195	0.637032	-0.650563	0.0137843	39.0662	42.3205	0.923103	-0.115436	0.71855
Pwp1	1058.06	784.409	1.34886	0.431741	0.0138399	889.247	726.768	1.22356	0.291088	0.195051
Kctd12b	17.6655	40.0474	0.441113	-1.18078	0.0138466	39.6954	38.6953	1.02585	0.0368136	0.876022
Stk10	1645.09	2178.67	0.755087	-0.405285	0.0139007	2585.32	2666.39	0.969597	-0.0445421	0.830092
Rhov	44.9614	80.9596	0.555355	-0.848517	0.0139417	12.6624	7.56978	1.67275	0.742223	0.383848
Ereg	19.5149	5.41732	3.60232	1.84893	0.013979	4.70707	5.25945	0.894972	-0.160085	0.986432
B3gnt2	2017.15	1539.97	1.30986	0.389415	0.0139799	1725.99	1296.11	1.33167	0.413236	0.138269
Myd88	2411.96	1832.27	1.31638	0.396579	0.0140385	1421.07	1327.12	1.07079	0.0986811	0.580366
Areg	61.0121	20.9377	2.91398	1.54299	0.0140374	50.913	30.43	1.67312	0.742542	0.173095
Tcta	216.339	308.851	0.700466	-0.513613	0.0140123	311.148	405.471	0.767374	-0.381999	0.130668
Mreg	1066.24	798.098	1.33598	0.417898	0.0141087	841.99	414.541	2.03114	1.02229	0.0458296
Serac1	69.3011	114.428	0.60563	-0.723491	0.014144	121.048	134.098	0.902681	-0.147712	0.665334
Fgd4	12.8502	32.2377	0.398609	-1.32695	0.0141702	7.56155	15.5158	0.487347	-1.03698	0.269882
Rin2	39.9113	74.0804	0.538757	-0.892294	0.0141803	52.9519	107.294	0.493524	-1.01881	0.0132558
Lyve1	55.1589	27.6844	1.99242	0.994521	0.0142091	20.252	36.4968	0.554898	-0.849705	0.193024
Nox1	11.7051	1.76139	6.64537	2.73235	0.0143211	5.72302	0	#DIV/0!	#DIV/0!	0.0981305
Sema4b	774.328	1031.31	0.750818	-0.413464	0.0143656	808.298	947.662	0.852939	-0.229485	0.403175
Cpt1a	727.787	1077.4	0.675503	-0.565966	0.0144671	795.239	823.747	0.965392	-0.0508133	0.951081
G0s2	662.195	296.553	2.23298	1.15897	0.0145345	110.46	80.1694	1.37783	0.462396	0.242771
Rnf41	464.379	631.125	0.735797	-0.442621	0.0146156	534.388	609.46	0.876822	-0.189644	0.477233
Capg	2530.69	3270.16	0.773872	-0.369833	0.0146943	2919.49	3662	0.79724	-0.326914	0.110155
Plcb2	491.694	667.785	0.736306	-0.441622	0.0147124	757.146	699.793	1.08196	0.113642	0.675582
Tmem68	447.906	322.578	1.38852	0.473549	0.0146853	377.87	301.689	1.25251	0.324827	0.314988
Dennd2d	711.402	954.765	0.745106	-0.424482	0.0147973	1007.28	1226.72	0.821115	-0.284344	0.155008
9030625A04Rik	293.117	201.005	1.45825	0.544241	0.0149309	91.7546	62.3433	1.47176	0.557545	0.12426
Tbc1d2	56.4702	94.7858	0.595766	-0.747183	0.0148845	25.3598	42.3578	0.598705	-0.740082	0.183925
Lpar1	20.4939	6.31466	3.24545	1.69842	0.0149275	5.31523	14.4635	0.367493	-1.44421	0.210993
Gramd3	9206.59	7124.66	1.29222	0.369847	0.0149257	8125.68	7150.15	1.13643	0.184515	0.41606
Fbxo32	200.965	300.175	0.669493	-0.578858	0.0149421	353.456	511.562	0.690934	-0.53338	0.0235598
Tbc1d9	118.421	179.602	0.659356	-0.600871	0.0150831	113.244	105.414	1.07427	0.103362	0.624836
Dennd4a	5001.19	3860.56	1.29546	0.373461	0.0150451	4464.45	2421.7	1.84352	0.882465	0.0415954
D16Ertd472e	1649.31	1248.86	1.32065	0.401248	0.0151651	1267.24	946.899	1.33831	0.420407	0.0873052
Ripk1	2011.75	1538.14	1.30791	0.387268	0.0151623	1259.58	1117.59	1.12706	0.17256	0.395667
Acpl2	26.4542	53.7738	0.491954	-1.02341	0.0151479	88.1547	97.0941	0.907931	-0.139345	0.658956
Gm10872	23.6354	66.0716	0.357724	-1.48308	0.0151106	23.1205	29.6226	0.780503	-0.357524	0.447835
Sox4	48.2594	84.4158	0.571687	-0.806704	0.0151101	144.225	105.697	1.36452	0.44839	0.21837
Zfp36l2	2403.61	3568.24	0.673611	-0.570011	0.0151392	3777.31	3655.84	1.03323	0.0471586	0.870801
Mtmr10	148.233	219.715	0.674659	-0.56777	0.0151275	223.338	228.714	0.976496	-0.0343133	0.792438
Jub	13.3788	2.69202	4.96982	2.31319	0.0150501	8.59856	19.9483	0.431042	-1.2141	0.159902
Fcgr4	475.209	870.591	0.545846	-0.873434	0.015267	53.0081	126.96	0.417519	-1.26009	0.000804425
Arrdc3	425.23	633.06	0.671706	-0.574098	0.015293	533.506	598.078	0.892033	-0.164831	0.610659
Cpm	256.428	363.288	0.705852	-0.502561	0.0153001	506.244	543.324	0.931752	-0.101982	0.591159
Phldb3	174.296	255.21	0.68295	-0.550148	0.0153774	263.863	313.145	0.842622	-0.247042	0.365119
Ltbr	87.4266	137.591	0.635408	-0.654244	0.0153787	40.7254	61.1793	0.665673	-0.587114	0.156977
Bmyc	457.792	618.331	0.740367	-0.433688	0.0154705	412.194	576.272	0.715276	-0.483428	0.0329077
Prrg2	50.6375	87.5405	0.578446	-0.789745	0.0155455	54.4178	79.2112	0.686996	-0.541626	0.20993
Scd2	491.108	758.987	0.647057	-0.628034	0.0156434	629.162	687.675	0.914912	-0.128296	0.691427
Neat1	5311.39	6874.09	0.772668	-0.372079	0.0157102	8135.56	9961.27	0.816719	-0.292088	0.127409
Zdhhc9	228.857	324.171	0.705978	-0.502305	0.0157369	351.99	373.443	0.942554	-0.0853533	0.689971
Vim	2825.57	3664.23	0.771122	-0.374969	0.0157887	2280.13	3572.12	0.638312	-0.647666	0.00286976
Fcer1g	2155.82	3282.74	0.656714	-0.606662	0.0158153	1074.35	1635.22	0.657009	-0.606015	0.00412955
Pde12	615.89	455.016	1.35356	0.436755	0.0158509	488.006	461.388	1.05769	0.0809207	0.65932
Sh3glb2	380.963	514.671	0.740208	-0.433997	0.0158725	654.374	676.033	0.967961	-0.0469792	0.703989
Hsp90aa1	2501.28	1855.38	1.34813	0.430956	0.0159512	2206.44	1626.36	1.35667	0.440074	0.0330185
Irf4	6008.34	4187.79	1.43473	0.520778	0.015956	5432.14	2909.8	1.86684	0.900601	0.0031382
5031439G07Rik	585.493	790.522	0.740642	-0.433152	0.0159559	704.806	696.033	1.0126	0.01807	0.797869
Nbn	607.581	451.261	1.34641	0.429114	0.0161737	401.138	324.869	1.23477	0.304241	0.287262
Nolc1	2642.47	1980.46	1.33427	0.41605	0.0162595	2410.63	1664.01	1.44869	0.534752	0.0103529
Pold4	1045.56	1366.74	0.765003	-0.386463	0.0162966	1390.03	1852.77	0.750247	-0.414563	0.0410745
Rbl1	1535.78	1173.82	1.30836	0.387761	0.0163183	1061.58	612.748	1.73249	0.792845	0.113508
Mri1	646.09	852.668	0.757727	-0.400251	0.0164491	846.566	1020	0.829966	-0.268876	0.234191
Wfikkn2	6.72374	22.0015	0.305604	-1.71026	0.0164786	48.1217	60.4092	0.796596	-0.328081	0.490843
Lrrc25	305.399	435.577	0.701136	-0.512233	0.0165514	139.268	159.851	0.871238	-0.198862	0.529818
Gm4956	109.476	67.2006	1.62909	0.70407	0.0166702	105.876	106.843	0.990948	-0.0131184	0.978712
Rbm45	873.824	658.347	1.3273	0.408494	0.0167265	713.306	679.188	1.05023	0.0707094	0.737125
Capn2	566.144	765.099	0.739962	-0.434477	0.016773	771.084	1030.47	0.748285	-0.418339	0.0629188
Gmppb	727.74	468.676	1.55276	0.634833	0.0167761	448.318	349.867	1.28139	0.357715	0.119112
Stom	231.499	325.369	0.711497	-0.49107	0.0168519	189.239	232.656	0.813385	-0.29799	0.487129
Tspan32	626.049	834.223	0.750457	-0.414158	0.0169138	1028.64	1336.06	0.769907	-0.377245	0.0772165
Pea15a	649.559	871.18	0.745609	-0.42351	0.0169922	983.798	1242.5	0.791788	-0.336814	0.111323
Pla2g4f	16.902	4.45341	3.7953	1.92421	0.0171741	19.222	22.2586	0.863575	-0.211606	0.899395
Mxd4	136.636	240.086	0.569112	-0.813215	0.0174403	262.362	286.66	0.915239	-0.12778	0.714655
Tspyl4	89.541	155.24	0.576789	-0.793884	0.0172956	150.334	183.199	0.820607	-0.285236	0.346407
Zfp414	193.202	272.824	0.708158	-0.497857	0.0173863	291.856	345.887	0.843789	-0.245046	0.306161
Ankrd49	296.093	210.409	1.40723	0.492857	0.017365	240.905	198.977	1.21071	0.275857	0.398354
Lasp1	2633.68	3559.57	0.739886	-0.434625	0.0174405	2986.33	3260.42	0.915936	-0.126682	0.477777
Padi2	345.049	505.632	0.682412	-0.551286	0.0173356	515.145	627.793	0.820564	-0.285312	0.266132
Rrp1b	860.168	644.025	1.33561	0.417501	0.0173881	886.217	447.618	1.97985	0.985392	0.00145751
Zfp831	513.295	694.508	0.739078	-0.436202	0.0174363	897.05	991.464	0.904773	-0.144372	0.665723
Tsc22d4	2157.14	2805.23	0.768972	-0.378998	0.0174709	2378.01	3033.78	0.783844	-0.351361	0.0971119
Rdh12	246.649	344.379	0.716213	-0.481539	0.0175257	287.55	373.913	0.769028	-0.378891	0.130142
Fnbp1l	101.334	57.8291	1.7523	0.80925	0.0175574	93.2064	70.7968	1.31653	0.396744	0.322333
Gpr137b	149.289	215.96	0.691279	-0.532659	0.0176419	231.181	278.696	0.829509	-0.26967	0.433929
Coro2a	1145.32	865.101	1.32391	0.404807	0.017691	832.355	475.344	1.75106	0.808228	0.104564
Il13ra1	112.226	240.39	0.466851	-1.09897	0.0178722	35.7759	88.378	0.404805	-1.3047	0.00490204
Cyp27a1	79.6071	127.123	0.626223	-0.675252	0.017871	82.1541	95.5166	0.860103	-0.217419	0.609643
Irf8	17741.6	11355.1	1.56244	0.643803	0.0179058	7970.06	5980.55	1.33266	0.414312	0.0335949
Abce1	2850.23	2197.39	1.2971	0.375291	0.0179261	2366.01	1779.36	1.32969	0.411092	0.14834
Pik3r6	39.4995	87.1092	0.453448	-1.14099	0.0179687	62.1727	37.1551	1.67333	0.74272	0.20389
Znf512b	299.088	412.375	0.725281	-0.463389	0.0180726	434.591	432.386	1.0051	0.00733641	0.885147
Plekha3	728.603	543.655	1.3402	0.422443	0.0181427	648.574	557.845	1.16264	0.217408	0.32631
Ttc7	1130.29	1487.26	0.759984	-0.395959	0.0181544	1494.2	1503.29	0.993954	-0.00874876	1
Mpo	31.0731	75.045	0.41406	-1.27209	0.0181988	435.5	689.209	0.631884	-0.662269	0.276649
Edn1	30.6722	12.596	2.43507	1.28396	0.018256	8.18376	7.88918	1.03734	0.0528883	1
Spint1	29.6836	56.2994	0.527246	-0.923452	0.018348	22.5053	30.0733	0.748349	-0.418216	0.420648
Mapk3	787.276	1030.41	0.764043	-0.388274	0.0186712	964.573	1191.9	0.809275	-0.305299	0.126185
Palm	35.3501	64.3096	0.549687	-0.863317	0.0186888	67.4879	112.553	0.59961	-0.737904	0.0533093
Ptafr	446.549	700.626	0.637357	-0.649826	0.0186815	142.031	148.729	0.95497	-0.0664726	0.894562
Cdc42se1	3371.02	4354.67	0.774117	-0.369376	0.0186815	3920.87	5063.06	0.774406	-0.368838	0.0630197
Pgam1	218.404	150.553	1.45068	0.536727	0.0187289	130.406	151.342	0.861662	-0.214807	0.541008
Arhgap29	58.888	31.6059	1.8632	0.89778	0.0188559	45.8052	57.6854	0.794051	-0.332696	0.477634
Rrs1	1109.63	755.095	1.46953	0.555352	0.0189143	874.876	703.399	1.24378	0.314735	0.130733
Adamts10	492.213	661.969	0.74356	-0.42748	0.0189121	1001.83	970.733	1.03203	0.0454894	0.948106
Qprt	46.7326	89.4004	0.522733	-0.935853	0.0190466	95.1151	158.179	0.601312	-0.733814	0.0249047
Zfp36l1	9406.68	7354.48	1.27904	0.355063	0.0190709	8845.82	5913.42	1.49589	0.581002	0.00383258
Ero1l	570.919	425.14	1.3429	0.425347	0.0190987	525.909	382.419	1.37522	0.459658	0.0598494
Cby1	100.55	150.519	0.668021	-0.582035	0.0191986	111.455	172.813	0.644942	-0.632758	0.0545512
Lamc2	29.5957	12.0309	2.45998	1.29865	0.0192485	24.3649	20.2305	1.20437	0.268278	0.961117
Dhh	8.87667	0.930624	9.5384	3.25375	0.0193035	#N/A	#N/A	#N/A	#N/A	#N/A
Inmt	112.256	52.3439	2.14459	1.1007	0.0193369	48.0866	68.6551	0.700409	-0.513731	0.212967
Cd40	3097.28	1391.54	2.2258	1.15432	0.0193551	1887.9	945.22	1.99731	0.998062	4.42886e-06
Krba1	328.126	449.698	0.72966	-0.454704	0.0194412	504.514	511.635	0.986083	-0.0202186	0.949341
Ckap4	197.393	365.353	0.54028	-0.888222	0.0195025	300.634	377.013	0.79741	-0.326606	0.173138
Ptpn6	4110.8	5280.97	0.778418	-0.361383	0.0195073	3861.01	4159.09	0.928331	-0.107289	0.548372
Treml2	3400.38	2329.13	1.45993	0.545903	0.0195831	1989.7	1427.21	1.39411	0.479349	0.227763
Nr2f2	9.94351	1.29608	7.67197	2.9396	0.0196756	3.06189	7.43848	0.411629	-1.28059	0.465503
E130215H24Rik	23.0189	47.1935	0.487755	-1.03577	0.0195897	50.4912	80.5652	0.626712	-0.674125	0.215513
Zufsp	1650.34	1024.6	1.61073	0.68771	0.0197359	825.391	555.648	1.48546	0.570906	0.350947
2810459M11Rik	2.06504	11.5988	0.178039	-2.48974	0.0198189	6.55262	4.9028	1.33651	0.418467	1
Nfkbie	4421.99	3421.45	1.29243	0.370088	0.0198078	3458.2	2311.37	1.49617	0.58127	0.00594235
Zer1	962.366	1261.39	0.762942	-0.390355	0.0196482	1475.53	1579.83	0.933982	-0.0985338	0.695972
Neurl2	12.2337	30.5761	0.400107	-1.32154	0.0197387	22.4843	29.8852	0.752355	-0.410515	0.573818
Rbm7	1081.41	824.853	1.31104	0.390707	0.0198009	798.484	696.977	1.14564	0.196151	0.408957
Prkag1	1155.12	1507.72	0.766135	-0.38433	0.0198283	1556.82	2052.91	0.758345	-0.399074	0.0470745
H2-DMa	2022.9	2599.02	0.778332	-0.361543	0.0198073	1376.23	1899.73	0.724437	-0.465068	0.0304198
Neto2	156.649	104.124	1.50445	0.589237	0.019648	124.412	95.9105	1.29717	0.375369	0.402312
Ssb	3219.11	2516.8	1.27905	0.355073	0.0196624	2302.86	2187.99	1.0525	0.0738211	0.711236
Cecr6	3.51359	15.1882	0.231337	-2.11193	0.0198609	13.1052	28.2882	0.463276	-1.11006	0.16385
Amotl2	32.6494	13.7923	2.36722	1.2432	0.0199685	19.4505	29.1523	0.667201	-0.583807	0.358517
B430212C06Rik	5.43172	18.3455	0.296079	-1.75595	0.0199387	10.6445	19.9111	0.534603	-0.903461	0.222878
Adam15	77.9238	124.098	0.627919	-0.67135	0.0199528	121.941	137.33	0.887942	-0.171462	0.460374
Vamp5	122.893	179.867	0.683247	-0.54952	0.020022	128.666	231.304	0.556262	-0.846164	0.00570765
Nlrc3	51.1661	87.0087	0.588058	-0.765971	0.0200202	168.864	125.982	1.34038	0.422645	0.203291
2310040G24Rik	2.90671	13.4268	0.216486	-2.20766	0.0200928	7.77598	2.72378	2.85485	1.51341	0.470567
Kbtbd8	143.994	93.6555	1.53749	0.620575	0.0200992	140.973	90.557	1.55673	0.638523	0.17216
Rcl1	1023.88	758.518	1.34985	0.432794	0.0201449	883.548	674.813	1.30932	0.388821	0.113368
Ccpg1	612.829	819.967	0.747382	-0.420082	0.0202145	871.047	1061.15	0.820854	-0.284802	0.208693
Abcg1	1306.26	1692.82	0.771652	-0.373978	0.0203191	1167.39	1143.13	1.02122	0.0302915	0.992276
Hsdl1	1005.49	1320.31	0.761553	-0.392984	0.0203084	1342.06	1557	0.861953	-0.214319	0.2809
Batf2	194.357	131.71	1.47565	0.561346	0.0202905	4.49264	8.33989	0.538694	-0.892463	0.68648
Ifng	1659.94	112.832	14.7116	3.87888	0.0203448	93.2204	58.8318	1.58453	0.664051	0.134484
Spp1	344.284	491.538	0.700422	-0.513704	0.0205432	71.4534	155.322	0.460033	-1.12019	0.223531
Foxo3	129.178	192.098	0.672458	-0.572484	0.0207149	210.862	171.156	1.23199	0.300989	0.505865
Sort1	37.5525	67.7991	0.553879	-0.852358	0.0207822	65.4209	94.239	0.694202	-0.526572	0.195443
Tor1aip1	3595.4	2793.32	1.28714	0.364171	0.0208664	2407.43	1783.21	1.35005	0.433017	0.283897
1810033B17Rik	307.405	603.583	0.5093	-0.973413	0.0208662	199.514	310.688	0.64217	-0.638973	0.0741178
Ankrd13d	74.8798	118.615	0.631286	-0.663633	0.0208416	148.939	182.692	0.815248	-0.29469	0.316659
Cacybp	2368.13	1624.02	1.45819	0.544179	0.0208321	1365.84	1181.36	1.15616	0.209343	0.415146
Prr7	211.347	144.072	1.46695	0.552821	0.0207784	258.291	249.45	1.03544	0.05025	0.872496
Rassf2	1836.13	2388.21	0.768828	-0.379266	0.0209834	2537.08	2601.53	0.975223	-0.0361954	0.837845
Serpinb9b	178.014	119.877	1.48497	0.570438	0.0210168	112.386	92.8496	1.21041	0.275498	0.580795
5730508B09Rik	827.489	622.353	1.32961	0.411008	0.021053	598.203	635.429	0.941415	-0.0870972	0.733199
Tgif1	6273.62	4894.81	1.28169	0.358044	0.0211307	4740.7	4205.22	1.12734	0.172919	0.453601
Dcbld2	59.6899	31.9055	1.87084	0.903683	0.021155	37.8429	32.7403	1.15585	0.208955	0.77451
Ccrn4l	357.818	259.131	1.38084	0.465543	0.021318	320.366	279.956	1.14434	0.194519	0.49676
Ccm2	2484.84	3182.71	0.780732	-0.357101	0.0214048	2674.46	3427.18	0.780368	-0.357774	0.0672585
Fam83d	188.906	128.02	1.4756	0.561301	0.0214226	91.7686	67.3402	1.36276	0.446533	0.226592
4930420K17Rik	1411	940.612	1.50009	0.585045	0.021463	829.542	800.406	1.0364	0.0515821	0.925249
Spsb2	109.241	163.316	0.668896	-0.580146	0.0215068	119.494	196.798	0.607191	-0.719779	0.017921
Vmp1	3058.44	2148.53	1.4235	0.509445	0.0216091	2197.84	1906.4	1.15287	0.205232	0.354934
Gm10509	135.03	88.1723	1.53143	0.614879	0.0216482	118.739	125.907	0.943062	-0.0845761	0.985067
Stip1	4987.22	3892.64	1.28119	0.357486	0.0216639	3559.08	2946.33	1.20797	0.272587	0.203324
Rassf5	1607.27	2282.82	0.704073	-0.506204	0.0217014	2027.03	2510.1	0.807548	-0.308381	0.131106
Abhd15	8.18191	23.3308	0.350691	-1.51173	0.0217763	16.7613	35.0879	0.477694	-1.06584	0.165726
Ckb	53.9355	89.1355	0.605096	-0.724764	0.0218756	40.4829	58.3047	0.694334	-0.526298	0.357689
Plxnb2	185.188	261.589	0.707934	-0.498312	0.0218701	165.974	190.222	0.872529	-0.196724	0.880843
Nip7	1260.69	951.576	1.32485	0.405827	0.0219067	1067.18	1102.48	0.967981	-0.0469496	0.816119
Ccl7	132.966	56.4652	2.35483	1.23562	0.0219665	38.6935	62.7763	0.616371	-0.698128	0.17511
Gpbp1	4338.94	3404.72	1.27439	0.349808	0.0221041	3557.92	3012.97	1.18087	0.239847	0.369793
Fut7	7.11506	21.2373	0.335027	-1.57765	0.0220669	14.536	37.9997	0.382529	-1.38636	0.0240914
Bad	176.017	250.657	0.702224	-0.509998	0.0221435	220.395	303.416	0.726381	-0.461202	0.136697
Eif2ak3	968.88	1420.98	0.681839	-0.552498	0.0221685	1323.49	1439.86	0.919184	-0.121574	0.733115
Sh3bp1	400.609	541.325	0.740051	-0.434302	0.0221685	629.246	525.348	1.19777	0.260353	0.299449
Gpc1	215.274	304.098	0.70791	-0.498362	0.0221553	371.918	386.705	0.961762	-0.0562476	0.667673
Mapre2	604.029	799.126	0.755862	-0.403805	0.0222281	586.626	716.775	0.818425	-0.289078	0.237612
Sertad2	1011.86	776	1.30394	0.382878	0.0223463	825.506	640.981	1.28788	0.364997	0.103648
Pus7l	247.804	174.649	1.41887	0.50474	0.0224512	211.358	165.318	1.27849	0.354444	0.259752
Stk36	1.14511	9.43871	0.12132	-3.04311	0.0224467	5.52263	10.5189	0.52502	-0.929557	0.474118
Chkb	59.6995	99.4389	0.600364	-0.736091	0.0224145	95.9377	89.6556	1.07007	0.0977044	0.903363
H2afj	1094.7	1468.58	0.745413	-0.423888	0.0225741	1558.63	1753	0.889122	-0.169546	0.508293
Pus10	401.751	294.96	1.36205	0.445781	0.0225566	314.509	234.931	1.33873	0.420864	0.229746
Uap1	884.548	671.307	1.31765	0.397969	0.0225495	668.503	611.174	1.0938	0.12935	0.620475
Fosl2	2561.38	1996.98	1.28263	0.359103	0.0227074	2287.51	1947.77	1.17442	0.231954	0.220865
Samd9l	8363.69	6122.88	1.36597	0.44993	0.022917	5407.81	2735.52	1.97689	0.983233	0.257921
Madd	2433.77	3253.73	0.747992	-0.418906	0.0229688	4194.63	4170.79	1.00572	0.00822301	1
Nek6	155.044	223.404	0.694008	-0.526976	0.0229686	95.0449	147.884	0.642699	-0.637784	0.315536
Kdm6b	3963.41	2570.72	1.54175	0.624571	0.0230935	4404.59	2322.38	1.89658	0.923403	0.000198422
Ptx3	24.3302	8.84026	2.7522	1.46059	0.0232706	5.72302	7.43848	0.76938	-0.378232	0.827011
Ltv1	1157.95	888.333	1.30351	0.382405	0.023419	844.106	712.025	1.1855	0.245497	0.307112
Mafk	1889.12	1388.85	1.3602	0.44382	0.023407	1154.1	699.964	1.6488	0.721414	0.0190826
Mt2	462.431	343.115	1.34775	0.430548	0.0235238	223.914	285.629	0.783934	-0.351195	0.32229
Fam100a	782.647	1057.36	0.740193	-0.434027	0.0235384	1091.99	1356.93	0.80475	-0.313388	0.106819
Renbp	211.944	292.499	0.724599	-0.464745	0.0235687	200.376	257.658	0.77768	-0.362751	0.236378
Pkp3	470.046	625.609	0.751341	-0.412461	0.0236199	652.065	833.012	0.78278	-0.353322	0.0957121
Igsf6	680.708	1194.4	0.569915	-0.811182	0.0236187	421.566	525.294	0.802532	-0.317369	0.140677
Serbp1	8688.29	6827.75	1.2725	0.347661	0.0236736	6833.8	5880.64	1.16208	0.216715	0.271578
Lat	1395.28	2056.82	0.67837	-0.559856	0.023776	3004.12	4051.88	0.741415	-0.431647	0.234081
Ankrd33b	879.409	668.617	1.31527	0.395356	0.0240858	717.033	343.949	2.0847	1.05984	0.0199294
Cd14	2632.25	1279.64	2.05702	1.04056	0.0240826	688.487	601.396	1.14481	0.195114	0.51238
Nos2	95.1074	9.90402	9.60291	3.26347	0.0240508	3.87746	1.85962	2.08508	1.0601	0.652639
Haus4	366.177	492.572	0.743399	-0.427791	0.0240394	465.56	631.216	0.737561	-0.439166	0.0445846
H2-Q10	168.168	314.238	0.535161	-0.901956	0.0240311	81.8587	125.853	0.650433	-0.620527	0.0552325
Dimt1	77.365	45.1333	1.71415	0.77749	0.0243718	63.368	62.3433	1.01644	0.0235184	0.849501
Vgll3	15.0622	3.95482	3.80856	1.92925	0.0245233	3.06891	10.7443	0.285632	-1.80777	0.194522
Slc45a3	19.0454	40.0814	0.475167	-1.07349	0.0246026	11.2386	13.0173	0.863359	-0.211968	0.882012
Serpinb1a	1448.61	1023.8	1.41494	0.500739	0.0247032	702.848	930.106	0.755665	-0.404182	0.0885746
Tead1	25.5535	9.9373	2.57148	1.3626	0.0247516	11.8679	17.4126	0.681566	-0.553075	0.510475
Ptprcap	4570.81	5762.15	0.793246	-0.33416	0.0247901	5554.76	6781.21	0.819139	-0.287819	0.136891
Nipal3	749.895	986.539	0.760127	-0.395688	0.0248358	1126.21	1239.72	0.908443	-0.138532	0.51671
Nmd3	1153.04	887.203	1.29964	0.378109	0.0248933	867.522	840.732	1.03186	0.0452537	0.826186
Hyi	169.42	236.165	0.717379	-0.479193	0.0249559	304.022	361.589	0.840795	-0.250174	0.303548
Tbxas1	40.3219	69.7602	0.578007	-0.79084	0.02507	22.0905	33.4731	0.659948	-0.599576	0.290599
Nudt22	106.247	157.931	0.672741	-0.571877	0.0254151	124.553	207.149	0.601272	-0.733909	0.0183835
Egr4	50.2365	21.7352	2.3113	1.2087	0.0252901	19.6368	35.3328	0.555768	-0.847446	0.146491
Crat	217.24	301.272	0.721075	-0.471779	0.0253591	275.917	331.253	0.832949	-0.2637	0.31388
Map3k9	170.605	240.886	0.708238	-0.497693	0.0252693	204.088	250.482	0.814779	-0.295519	0.337853
Timp2	185.198	259.995	0.712311	-0.489421	0.025426	222.807	332.157	0.670789	-0.576069	0.0206973
Dusp23	58.2318	92.9239	0.626661	-0.674243	0.0254456	88.5906	110.488	0.801815	-0.318659	0.283893
Ucp2	7511.43	9428.96	0.796634	-0.328012	0.0254529	7072.49	8924.21	0.792507	-0.335505	0.0963936
Rnf128	17.7341	38.752	0.45763	-1.12775	0.025473	16.5609	39.7653	0.416466	-1.26373	0.0553995
Ctdsp2	2188.45	2805.07	0.780179	-0.358123	0.0253383	2629.85	3193.38	0.823529	-0.280108	0.130532
Stap1	712.369	541.759	1.31492	0.394971	0.0251415	714.284	592.237	1.20608	0.270323	0.264928
Bcl2a1b	2900.12	1511.45	1.91877	0.940182	0.0254641	2299.5	1549.03	1.48448	0.569956	0.0120045
Cmah	1569.23	2024.96	0.774946	-0.367833	0.0254128	2332.95	2190.98	1.0648	0.0905812	0.711249
Ppm1j	107.186	157.665	0.679834	-0.556745	0.0253949	214.209	287.13	0.746033	-0.422689	0.107059
Rnd1	154.388	103.027	1.49852	0.583539	0.0253243	53.1734	60.9167	0.872886	-0.196134	0.567284
Rap2a	182.027	257.935	0.705709	-0.502855	0.0255967	211.27	301.705	0.700252	-0.514054	0.0815224
Ppt1	1256.79	1612.39	0.779459	-0.359455	0.0259542	986.632	1292.59	0.763296	-0.389685	0.089246
Apoe	4632.15	5823.45	0.795432	-0.33019	0.0259359	4596.22	6248.45	0.735578	-0.44305	0.0384849
Rab19	246.796	337.599	0.731034	-0.45199	0.0259099	233.561	319.1	0.731935	-0.450212	0.103285
Hrh2	59.2986	130.681	0.453767	-1.13998	0.0259939	43.7522	38.8639	1.12578	0.170926	0.756415
Gm9733	14.3963	31.2405	0.460821	-1.11772	0.0262189	1.63816	6.12361	0.267515	-1.90231	0.282173
Ccdc17	62.2836	98.6075	0.631631	-0.662845	0.0261946	98.177	112.14	0.875489	-0.191838	0.589494
Col1a2	96.9595	49.4529	1.96065	0.971328	0.0262987	37.0273	59.6959	0.620265	-0.689043	0.144613
Rps6ka1	1166.46	1506.63	0.774222	-0.369182	0.0265014	1695.99	1833.16	0.925173	-0.112205	0.560049
Flt3l	226.47	313.436	0.722539	-0.468853	0.0265328	238.268	348.178	0.684327	-0.547242	0.0417205
Hes6	513.068	674.963	0.760143	-0.395657	0.0265761	672.214	908.897	0.739593	-0.435196	0.0409763
Eed	1585.97	1233.84	1.28539	0.362211	0.0267375	1240.36	1210.63	1.02456	0.0350073	0.857049
Edaradd	57.0674	92.6257	0.616108	-0.698745	0.0267188	121.435	130.736	0.928856	-0.106473	0.824517
Arl13b	281.756	201.736	1.39666	0.481981	0.0266873	244.473	184.627	1.32414	0.405055	0.164574
Sh3bgrl3	7172.15	9033.35	0.793963	-0.332856	0.0269662	9321.42	11336.3	0.822264	-0.282326	0.1407
Tor3a	3817.69	2269.55	1.68214	0.750296	0.0269865	2254.65	1029.55	2.18993	1.13088	0.249595
Ahrr	0.919935	7.94292	0.115818	-3.11007	0.0270251	4.09188	4.80875	0.850924	-0.232898	0.893148
Gpr77	11.4017	27.5852	0.413326	-1.27465	0.0270952	6.93935	25.5272	0.271842	-1.87916	0.0475129
Bend3	530.928	396.756	1.33817	0.420264	0.0272353	508.286	380.372	1.33629	0.418232	0.0708828
Myo1g	4032.6	3160.75	1.27584	0.351442	0.0271819	4772.32	3490.26	1.36733	0.451357	0.0247074
Epx	19.5149	39.6494	0.492188	-1.02272	0.0271406	233.813	288.864	0.809424	-0.305032	0.567985
Car13	75.8189	45.0001	1.68486	0.75263	0.0272209	65.5651	28.7389	2.28141	1.18992	0.127412
Etnk1	4800.15	3761.27	1.27621	0.351862	0.0272622	3651.56	1910.24	1.91157	0.934759	0.22016
Gm14492	73.872	116.422	0.63452	-0.656263	0.0271569	131.236	87.7197	1.49608	0.581187	0.101712
Mndal	5929.3	3785.1	1.56649	0.647531	0.0274353	3380.32	2292.07	1.47479	0.560511	0.35134
Tmem26	103.907	65.8386	1.57821	0.658288	0.0275384	105.067	73.9713	1.42038	0.506275	0.19467
Pgap1	257.464	352.887	0.729594	-0.454835	0.0275577	445.467	396.489	1.12353	0.168038	0.513224
Zfp62	1338.5	1044.27	1.28176	0.358125	0.027677	1429.4	841.91	1.69781	0.763672	0.0493383
Pkn1	1603.68	2052.74	0.78124	-0.356162	0.0276738	1998.55	1975.19	1.01182	0.0169591	0.88818
Hook2	404.246	296.619	1.36284	0.446621	0.0276722	310.4	236.056	1.31494	0.394996	0.132456
Thrb	14.9935	4.08796	3.66773	1.87489	0.0277015	3.67708	2.17902	1.68749	0.754878	0.863962
Actr6	295.143	213.965	1.3794	0.464041	0.0278402	214.55	218.984	0.97975	-0.0295146	0.971287
Gsr	816.825	1061.12	0.769774	-0.377493	0.0279302	666.569	779.402	0.855232	-0.225613	0.320231
Trappc1	439.029	575.226	0.763229	-0.389812	0.0279355	467.378	653.397	0.715305	-0.48337	0.0425112
Phactr2	91.753	146.765	0.625169	-0.677681	0.0278883	122.078	151.885	0.803751	-0.315179	0.438119
Ccdc88b	2033.14	2600.86	0.781721	-0.355274	0.0282312	2179.5	1960.47	1.11172	0.152798	0.645104
Fam136a	768.181	585.73	1.31149	0.391211	0.0283196	603.317	565.189	1.06746	0.0941832	0.683324
Gm15708	31.9738	58.0282	0.551005	-0.859862	0.0283147	76.322	109.755	0.695386	-0.524113	0.107109
Arrdc4	233.331	322.908	0.722591	-0.46875	0.0283228	118.573	112.61	1.05296	0.0744454	0.860443
Btla	3137.16	2051.26	1.52938	0.612952	0.0283865	2419.62	1486.11	1.62816	0.703243	0.0400581
Cd82	4119.81	3247.29	1.26869	0.343341	0.0284595	3755.89	3157.5	1.18951	0.250372	0.278731
Acp2	198.313	277.71	0.7141	-0.485801	0.0284989	206.756	176.362	1.17234	0.229389	0.493025
Hpcal1	517.659	678.785	0.762625	-0.390955	0.0284772	657.977	781.546	0.841892	-0.248293	0.327441
Cbx8	59.6514	95.8815	0.622137	-0.684696	0.028564	100.037	165.016	0.606223	-0.72208	0.0262802
Smox	1291.24	1639.8	0.787436	-0.344765	0.0286296	600.797	622.346	0.965374	-0.0508395	0.898847
Id2	1544.18	1108.24	1.39336	0.478565	0.0287049	1311.15	1483.27	0.883961	-0.177945	0.541392
Smtn	64.0259	36.4581	1.75615	0.812418	0.0287663	53.2085	61.1225	0.870522	-0.200048	0.603318
Siglecg	1876.8	2377.25	0.789484	-0.341017	0.0288781	2307.61	2744.07	0.840945	-0.249917	0.29067
Yrdc	1059.34	812.919	1.30313	0.381982	0.0288057	844.081	819.508	1.02998	0.0426231	0.979265
Slc2a8	67.9309	105.686	0.642763	-0.637641	0.0288736	111.068	154.554	0.718634	-0.476671	0.126205
Gdf15	98.0058	51.2136	1.91367	0.936341	0.0288439	47.8511	20.0424	2.3875	1.2555	0.0316899
Bhlha15	32.199	58.4269	0.551099	-0.859617	0.0291209	63.0234	67.0012	0.94063	-0.0883007	0.942231
Trmt61a	586.957	441.856	1.32839	0.409679	0.0291223	512.122	377.235	1.35757	0.441025	0.0510112
Sypl	1002.5	773.307	1.29638	0.374488	0.0291231	821.478	677.705	1.21215	0.277564	0.367049
Ndst1	283.615	385.624	0.735471	-0.443259	0.029209	318.629	275.161	1.15797	0.211601	0.52881
Ogfod2	267.534	360.563	0.741991	-0.430526	0.0292225	320.39	352.744	0.90828	-0.138792	0.486782
Dtwd1	219.431	154.142	1.42357	0.50951	0.0291914	174.78	165.806	1.05413	0.0760479	0.809521
Sytl2	116.249	170.694	0.681041	-0.554187	0.0294035	198.46	183.763	1.07998	0.110999	0.672335
B930041F14Rik	40.0088	68.4634	0.584383	-0.775014	0.0294162	69.1893	112.102	0.617197	-0.696196	0.0711151
Lpcat4	290.603	391.105	0.74303	-0.428508	0.0295114	374.323	474.181	0.789408	-0.341156	0.136052
Gm8221	178.729	119.179	1.49967	0.584644	0.0296441	137.082	103.874	1.31969	0.400199	0.365731
Tmem88	30.9949	13.4268	2.30843	1.20691	0.0296317	20.2309	26.2973	0.769317	-0.37835	0.716044
Sema3f	36.4074	17.3151	2.10264	1.0722	0.0296045	25.9891	23.5735	1.10247	0.140739	0.858115
Tmem173	3862.78	3051.27	1.26596	0.34023	0.0296783	2844.35	2685.61	1.05911	0.0828501	0.756575
Pitrm1	1041.17	807.903	1.28873	0.36595	0.0297256	944.312	655.013	1.44167	0.527739	0.0183226
Mxd1	6858.69	4922.6	1.39331	0.478513	0.0297741	2982.47	1432.94	2.08136	1.05753	0.000223618
Soat2	22.8034	44.0029	0.518224	-0.948353	0.029863	28.4428	41.3055	0.688595	-0.538272	0.332407
Ctps	831.559	563.863	1.47475	0.560473	0.0302629	719.117	477.917	1.50469	0.589468	0.00854604
Birc2	2404.27	1899.4	1.2658	0.340055	0.0303695	1927.18	1468.77	1.3121	0.391876	0.133909
Cln8	132.613	191.898	0.691062	-0.533113	0.0304428	160.156	159.588	1.00356	0.0051265	0.920452
Gda	476.491	791.093	0.60232	-0.731398	0.030509	192.371	381.747	0.503923	-0.988724	0.000317276
Spic	124.617	82.1225	1.51745	0.601646	0.0306453	59.0546	51.8049	1.13994	0.188962	0.642158
Marcksl1	9092.35	5151.24	1.76508	0.819735	0.0306467	4924.68	2451.33	2.00898	1.00646	2.817e-06
Kdm2b	2004.78	1581.44	1.26769	0.342205	0.0307146	2044.66	1238.43	1.65101	0.723349	0.00348269
Slc38a2	4598.12	3658.05	1.25699	0.329969	0.0307212	4032.3	2877.41	1.40136	0.48683	0.0179846
Yy2	113.371	74.4466	1.52286	0.60678	0.0308242	107.25	49.4201	2.17018	1.11781	0.077108
Zbtb5	744.977	569.909	1.30719	0.386464	0.0308614	518.597	444.108	1.16773	0.223703	0.337223
Slc2a3	525.978	688.924	0.763477	-0.389343	0.0308327	537.773	656.481	0.819176	-0.287755	0.20042
Gtpbp4	1934.45	1517.73	1.27457	0.350007	0.0309641	1586.57	1280.65	1.23888	0.309031	0.167933
Taldo1	3098.96	3929.77	0.788585	-0.342663	0.0309745	2567.82	3623.69	0.70862	-0.496916	0.012378
Lrrc56	33.9702	59.8229	0.567847	-0.816426	0.0311531	63.2097	59.3942	1.06424	0.089824	0.837666
Arl5c	2236.36	2824.71	0.791713	-0.33695	0.0313245	3164.68	3959.01	0.799361	-0.323081	0.0894233
Tlr7	2085.12	1333.99	1.56307	0.644381	0.031321	1194.38	435.463	2.74278	1.45564	0.233686
Nufip1	876.923	673.967	1.30114	0.379771	0.0315887	644.665	590.512	1.0917	0.126582	0.68809
Setdb2	1040.15	632.76	1.64384	0.717067	0.0316893	514.988	278.996	1.84586	0.884294	0.282719
Eln	109.262	48.3904	2.25792	1.175	0.0316599	65.8849	64.6732	1.01874	0.0267792	0.91004
Pdk2	181.861	254.744	0.713898	-0.486211	0.0319505	293.55	292.672	1.003	0.00432452	0.92202
Tnfaip8	1226.81	960.755	1.27692	0.352667	0.031958	1088.81	1011.86	1.07605	0.105741	0.775487
Selp	42.3677	21.8683	1.9374	0.954122	0.0319284	34.5595	27.3123	1.26535	0.339534	0.742864
March9	104.25	153.378	0.679696	-0.557038	0.032013	153.217	176.887	0.866184	-0.207254	0.492038
Epas1	498.009	327.46	1.52082	0.604851	0.0320628	445.53	478.163	0.931753	-0.101981	0.570974
Arhgef26	15.8256	4.38684	3.60751	1.851	0.0322168	6.3382	14.4635	0.43822	-1.19027	0.290159
Aspn	6.6551	0.465312	14.3024	3.83819	0.0322519	4.49966	2.40437	1.87145	0.904156	0.759833
Myof	240.983	332.217	0.725378	-0.463196	0.0322938	160.417	174.013	0.921868	-0.117368	0.986764
Myh11	59.7984	33.4672	1.78678	0.837359	0.0323551	23.9361	28.9838	0.825844	-0.276059	0.575938
Tmem191c	40.5471	68.4634	0.592244	-0.755736	0.0323592	69.1191	83.7574	0.82523	-0.277132	0.500982
Slc7a11	2092.26	1647.75	1.26976	0.344561	0.0325115	952.988	448.367	2.12547	1.08778	0.0356052
Cxcl9	1548.6	1213.97	1.27565	0.351232	0.0327589	108.523	188.89	0.574531	-0.799545	0.0456423
Tpm2	57.5178	32.47	1.77141	0.824901	0.0327429	22.0905	49.5141	0.446146	-1.16441	0.0413851
Tmem33	1284.83	920.175	1.39629	0.481596	0.0328143	910.684	786.933	1.15726	0.21071	0.367688
Amotl1	32.4242	15.1549	2.13952	1.09728	0.0330242	13.3056	30.2987	0.439149	-1.18722	0.061001
Dhrs7	267.994	359.9	0.744636	-0.425393	0.0330132	333.369	555.632	0.599981	-0.737011	0.0311614
Klhl14	82.8955	126.492	0.655344	-0.609675	0.033201	157.39	159.455	0.987048	-0.0188073	0.854199
Rras2	1821.82	1438.4	1.26656	0.340913	0.0332685	1839.9	1780.15	1.03357	0.0476342	0.955278
Pilrb2	128.188	255.246	0.502213	-0.993628	0.0332388	100.307	142.044	0.706168	-0.501916	0.223689
Mmp8	135.45	351.064	0.385826	-1.37398	0.0332461	265.448	444.151	0.597653	-0.742619	0.184888
Cirh1a	1355.05	1037.95	1.3055	0.384602	0.0333069	1167.3	977.852	1.19374	0.255484	0.236987
Uba52	1044.5	1316.46	0.793417	-0.333849	0.0334183	1528.88	1826.19	0.837195	-0.256364	0.245512
Lrp11	73.4505	44.1361	1.66418	0.734814	0.0334015	61.308	29.2464	2.09626	1.06782	0.0264358
Aif1	169.89	232.776	0.729841	-0.454347	0.0336046	52.7726	102.222	0.516254	-0.953848	0.0144378
Jak3	1731.96	1368.57	1.26552	0.339733	0.0335958	1919.51	1105.86	1.73577	0.795578	0.00776415
Nab2	858.606	1102.49	0.778787	-0.3607	0.0335952	846.155	910.757	0.929068	-0.106144	0.617777
Ctsb	6232.8	7763.46	0.802838	-0.316818	0.0337144	3464.51	4565.33	0.758874	-0.398068	0.0794365
Slc4a11	27.7655	50.8821	0.545683	-0.873865	0.03383	39.8607	33.3791	1.19418	0.256023	0.658258
Add3	1651.83	2172.29	0.760408	-0.395155	0.0338926	2310	2444.1	0.945133	-0.0814107	0.800716
Prdm1	302.875	222.44	1.3616	0.445308	0.0339352	225.803	190.261	1.1868	0.24708	0.39294
Spata5	688.476	526.838	1.30681	0.386049	0.0341347	509.067	393.26	1.29448	0.372373	0.130775
Agap2	659.552	862.076	0.765074	-0.38633	0.034322	992.573	982.991	1.00975	0.0139954	0.88477
Melk	118.187	78.6004	1.50364	0.588458	0.0342948	87.276	83.3067	1.04765	0.0671529	0.820796
Aqp9	129.647	185.35	0.699474	-0.515658	0.0345012	91.6244	125.833	0.728143	-0.457706	0.207404
Pif1	32.3555	57.1302	0.566348	-0.82024	0.0345274	54.9768	54.3797	1.01098	0.0157561	0.979289
Sgsm2	169.715	237.495	0.714604	-0.484784	0.0344524	297.157	319.063	0.931343	-0.102615	0.685433
Kcnk10	62.3426	36.1592	1.72412	0.785856	0.0345442	67.8536	30.6926	2.21075	1.14454	0.0120666
Psd4	2321.62	2943.03	0.788852	-0.342173	0.0346564	2796.93	2662.39	1.05053	0.0711236	0.706898
BC031353	366.726	487.087	0.752897	-0.409476	0.0348371	517.342	540.581	0.957011	-0.063393	0.817647
Sftpc	266.499	141.678	1.88102	0.911516	0.0348534	144.537	173.695	0.832133	-0.265114	0.507197
Chordc1	1614	1277.38	1.26352	0.337447	0.0350587	1451.86	1151.94	1.26036	0.333841	0.099155
5830416P10Rik	516.719	674.003	0.766643	-0.383373	0.0350309	594.294	563.25	1.05512	0.077402	0.657266
Pilrb1	258.969	422.284	0.613259	-0.705432	0.0352458	99.2702	111.07	0.893766	-0.162032	0.593951
Nhsl2	32.4242	58.1613	0.557487	-0.84299	0.0352628	48.5014	80.7142	0.600903	-0.734795	0.0710825
Retnlg	682.231	1286.63	0.530246	-0.915267	0.0352214	1104.67	2015.65	0.548045	-0.867635	0.150767
Papd7	787.53	607.365	1.29663	0.374771	0.035176	683.542	419.385	1.62987	0.704756	0.195912
Anxa1	225.344	421.421	0.534723	-0.903137	0.0351824	702.038	1365.04	0.514299	-0.95932	0.0508876
Ttc39b	1379.62	1083.29	1.27354	0.348848	0.0353254	1139.27	767.359	1.48466	0.570132	0.0199634
Ms4a4b	4840.65	3868.68	1.25124	0.323357	0.0354157	4171.06	4488.94	0.929185	-0.105962	0.689695
Riok2	724.101	558.545	1.29641	0.374517	0.0354969	583.273	542.237	1.07568	0.105248	0.704897
Ranbp10	1467.12	1903.64	0.77069	-0.375778	0.035663	2153.32	2193.92	0.981496	-0.0269452	0.857919
P4ha1	732.96	567.017	1.29266	0.370341	0.0357287	574.688	482.126	1.19199	0.253371	0.26721
Cstf2	1046.38	821.267	1.2741	0.349478	0.0357416	945.879	731.781	1.29257	0.370244	0.128205
Ncl	20891.1	16722.4	1.24929	0.321106	0.03578	17838.5	14689.2	1.21439	0.280231	0.149606
Ltb	7851.04	9758.15	0.804562	-0.313724	0.0358059	8976.76	9969.42	0.900429	-0.151316	0.468808
Mterfd1	681.274	523.715	1.30085	0.379453	0.0358395	516.414	515.285	1.00219	0.00315807	0.901862
Atp13a2	927.506	1185.58	0.782324	-0.354161	0.035923	1251.37	1275.63	0.980981	-0.0277035	0.940261
Spag1	82.2392	51.3148	1.60264	0.680453	0.035881	57.2442	60.2211	0.950567	-0.0731401	0.930749
Nme3	333.507	437.068	0.763055	-0.39014	0.0359521	385.182	547.212	0.703898	-0.506561	0.0334155
Hspb7	26.376	9.80417	2.69028	1.42776	0.035969	13.9138	15.9665	0.871439	-0.198529	0.740607
Ptpn2	1590.5	1252.42	1.26994	0.34476	0.03611	1120.44	1240.72	0.903062	-0.147102	0.492788
Max	3413.05	2698.37	1.26486	0.338976	0.0361839	2022.78	1916.54	1.05543	0.0778315	0.710737
Cbx6	470.132	607.828	0.773462	-0.370597	0.0363255	690.069	848.508	0.813273	-0.298188	0.170401
Ly6c2	1805.71	2803.83	0.644014	-0.634836	0.0363748	1077.35	1305.28	0.82538	-0.276869	0.160296
C1qa	520.661	670.112	0.776976	-0.364057	0.0363627	107.176	206.943	0.517903	-0.949246	0.00204515
Prr12	570.822	741.4	0.769925	-0.377209	0.0362906	918.564	892.005	1.02977	0.042329	0.91736
Inpp5d	3469.43	4361.14	0.795533	-0.330006	0.0362636	3838.14	3956.88	0.96999	-0.0439584	0.982764
Serpina3f	5397.43	3362.41	1.60523	0.682776	0.0365227	443.523	396.526	1.11852	0.161594	0.603491
9830107B12Rik	15.6004	35.7278	0.436646	-1.19546	0.0365394	13.8927	32.7403	0.424331	-1.23674	0.0974938
Msra	368.231	481.671	0.764487	-0.387436	0.0365371	307.531	425.982	0.721934	-0.470061	0.0662016
Eya2	18.5854	37.4553	0.496202	-1.011	0.036643	36.0043	62.6627	0.574573	-0.799437	0.102117
Unc119b	1228.82	1560.7	0.78735	-0.344923	0.0366681	1307.19	1434.83	0.911045	-0.134406	0.554472
Mcc	60.7664	34.1655	1.77859	0.830735	0.0366313	32.3483	34.694	0.932391	-0.100994	0.739031
Katna1	1568.06	1232.78	1.27198	0.347073	0.0365987	812.942	883.205	0.920445	-0.119597	0.512262
Syt6	22.1676	5.31747	4.16883	2.05964	0.0367199	31.2762	18.1259	1.72549	0.78701	0.227107
Tnip2	392.953	293.894	1.33706	0.41906	0.0368072	336.041	303.792	1.10615	0.145552	0.52741
Cetn3	1190.46	931.904	1.27744	0.353259	0.0370862	892.684	1020.76	0.874529	-0.193422	0.330225
Prf1	580.6	449.998	1.29023	0.367626	0.0372281	476.676	421.248	1.13158	0.178341	0.428227
St8sia1	337.122	513.975	0.655912	-0.608425	0.0374837	675.702	633.752	1.06619	0.0924685	0.824641
Cldn5	59.3576	34.4311	1.72395	0.785722	0.0375494	29.072	49.2515	0.590277	-0.760537	0.0985816
Timp1	184.798	79.5297	2.32363	1.21638	0.0375913	97.2243	111.07	0.875345	-0.192076	0.552731
Mphosph10	1114.23	875.036	1.27335	0.348631	0.0378872	900.704	741.926	1.21401	0.279778	0.221892
Rab21	1678.24	1331.68	1.26024	0.333696	0.0379152	1420.96	1154.43	1.23088	0.299694	0.346692
Rufy4	11.7051	26.8203	0.436427	-1.19619	0.0379269	24.1716	26.6167	0.908137	-0.139018	0.784469
Tnfrsf14	279.907	376.549	0.743347	-0.427892	0.0381373	310.572	171.777	1.808	0.854391	0.00134252
Casz1	419.153	316.061	1.32618	0.407276	0.0381268	338.772	228.786	1.48074	0.566315	0.0253038
Sult6b1	59.3769	34.2986	1.73117	0.791751	0.038148	33.0656	20.2677	1.63144	0.706148	0.480716
C130039O16Rik	712.863	1018.41	0.699973	-0.514629	0.0380227	1058.37	930.416	1.13752	0.185897	0.346813
Abcb9	438.894	581.571	0.75467	-0.406082	0.0381045	557.744	765.386	0.72871	-0.456584	0.0563668
Dhx15	3648.6	2934.87	1.24319	0.314047	0.0382187	3085.04	2238.57	1.37813	0.46271	0.0925881
Hdac10	422.667	550.168	0.76825	-0.380351	0.0381915	573.127	633.598	0.904561	-0.144711	0.629554
Tmem198b	54.0728	86.2438	0.626976	-0.673517	0.0382891	84.7942	68.4297	1.23914	0.309342	0.389331
Rnh1	1901.61	2372.46	0.801536	-0.31916	0.0384985	1681.46	2035.31	0.826145	-0.275533	0.235226
Sft2d2	1556.29	2005.21	0.776121	-0.365646	0.0385392	2015.1	1899.77	1.06071	0.0850302	0.65942
Zfp455	133.161	91.1958	1.46017	0.546132	0.0385374	71.731	54.3601	1.31955	0.400049	0.256081
Ddx58	4285.25	3185.83	1.34509	0.427707	0.0387068	3239.09	1524.32	2.12495	1.08743	0.228394
Snx2	2689.78	2138.89	1.25756	0.330622	0.0388139	2003.13	1692.82	1.18331	0.242827	0.5599
Insig1	552.948	422.613	1.3084	0.387808	0.0388132	606.365	463.906	1.30709	0.386356	0.102854
Cd34	35.5561	17.9468	1.98119	0.98637	0.0387724	19.6368	36.8357	0.533091	-0.907545	0.128741
Ltbp2	15.7569	4.88544	3.22528	1.68943	0.0389192	9.40009	13.374	0.702864	-0.508683	0.743778
Acaa2	378.274	494.099	0.765583	-0.385369	0.03899	423.106	632.608	0.668828	-0.580293	0.0118867
Plin3	332.012	440.692	0.753387	-0.408536	0.0390624	389.038	524.127	0.74226	-0.430004	0.0743107
Gucy1b3	15.7569	4.85216	3.24741	1.69929	0.0390332	7.36117	12.0591	0.610423	-0.712118	0.59024
Kcnj8	52.8494	84.1828	0.627794	-0.671638	0.0391042	118.499	182.505	0.649292	-0.62306	0.0894257
Zscan12	147.235	102.662	1.43417	0.520211	0.0391585	144.362	124.914	1.15569	0.208756	0.651147
Nmnat2	38.6097	66.27	0.582612	-0.779393	0.0392819	68.9257	70.1208	0.982957	-0.0247996	0.845707
Alox15	21.7173	42.175	0.514933	-0.957544	0.0393366	117.118	138.458	0.84587	-0.241493	0.60499
Hspg2	50.3437	27.8841	1.80546	0.852368	0.0393505	39.2806	28.7584	1.36588	0.449833	0.581797
Cpe	22.7251	8.90683	2.55142	1.3513	0.0392875	5.51561	14.877	0.370749	-1.43149	0.192354
2410075B13Rik	114.262	164.744	0.693575	-0.527877	0.0392944	184.128	224.881	0.818779	-0.288454	0.264153
Furin	2016.68	1602.25	1.25865	0.331882	0.0393632	1397.27	1193.69	1.17054	0.227173	0.25883
Ptprv	17.8906	36.5912	0.488932	-1.03229	0.0394405	39.6744	39.6713	1.00008	0.000113716	0.968022
Aen	508.616	391.273	1.2999	0.378402	0.0394598	461.677	278.095	1.66014	0.731307	0.0207778
Arhgap4	1946.93	2449.16	0.794937	-0.331087	0.0395017	3186.28	3258.34	0.977883	-0.0322661	0.93104
Smpd1	209.304	306.822	0.682168	-0.551801	0.0397349	343.785	380.036	0.90461	-0.144632	0.516749
Bysl	753.921	582.106	1.29516	0.37313	0.0397429	667.156	465.256	1.43396	0.52	0.0232429
Nudcd1	374.554	283.394	1.32167	0.402364	0.0397028	293.885	246.258	1.1934	0.255082	0.352229
Serp2	38.0124	64.3422	0.590786	-0.759293	0.0398183	98.0328	132.164	0.74175	-0.430995	0.24017
Tlr2	1320.97	1667	0.792423	-0.335657	0.0398035	478.958	443.617	1.07967	0.110586	0.501215
Mgam	8.19153	29.513	0.277556	-1.84915	0.0399446	3.26929	14.4262	0.226621	-2.14165	0.0646833
Rsl1d1	2749.64	2187.25	1.25712	0.330128	0.0399906	2257.6	2082.2	1.08424	0.116683	0.620263
Peg10	52.086	29.5124	1.76489	0.819578	0.0400477	65.7866	33.9238	1.93924	0.955494	0.0914157
Postn	25.9943	10.2362	2.53945	1.34451	0.0400243	6.5456	12.3413	0.530383	-0.914893	0.331987
Hspa9	4807.52	3837.75	1.25269	0.325032	0.0400862	3740.41	3092.03	1.20969	0.274643	0.159584
Hnrnpab	7759.46	6203.44	1.25083	0.322889	0.0401977	6035.83	5855.5	1.0308	0.043761	0.865914
Fxyd6	7.65329	0.89734	8.52887	3.09236	0.0402248	#N/A	#N/A	#N/A	#N/A	#N/A
A930005H10Rik	307.19	402.206	0.763764	-0.388801	0.0403361	567.762	710.878	0.798677	-0.324315	0.179511
Irf2bp2	3306.25	2515.88	1.31416	0.394137	0.0403682	2485.45	1992.45	1.24744	0.318966	0.136617
Pqlc3	238.37	320.051	0.744786	-0.425103	0.0403302	233.005	330.258	0.705526	-0.503229	0.103038
Cerk	3841.33	4802.19	0.799913	-0.322085	0.0404828	4357.11	4656.79	0.935646	-0.0959649	0.796036
Plagl1	191.236	137.459	1.39122	0.47635	0.0405327	333.426	141.462	2.35699	1.23695	0.0464614
Lypla1	758.364	586.361	1.29334	0.371102	0.0406214	717.944	456.487	1.57276	0.653298	0.170329
Filip1l	2289.55	1829.14	1.2517	0.323893	0.0406733	1613.55	1497.26	1.07767	0.107916	0.602639
Xrcc3	90.8029	133.272	0.681337	-0.553559	0.0407089	152.359	108.42	1.40526	0.490842	0.150817
Paip1	1050.75	829.006	1.26748	0.341967	0.040787	757.354	746.985	1.01388	0.0198884	1
Nt5c	1223.53	1531.92	0.798696	-0.324282	0.0410498	1436.14	1946.49	0.737813	-0.438673	0.0594956
Tmem64	1623.22	1295.02	1.25343	0.325876	0.0411047	1497.77	1227.11	1.22057	0.287551	0.284701
Mboat7	1161.03	1468.51	0.790618	-0.338948	0.0412093	1180.24	1493.49	0.790255	-0.339609	0.119588
Dos	440.861	569.707	0.773837	-0.369899	0.0412943	684.729	767.114	0.892605	-0.163907	0.484574
Rnaseh1	508.164	388.613	1.30763	0.386959	0.0412998	405.072	447.733	0.904717	-0.144462	0.5598
Myo10	134.247	92.0598	1.45826	0.544246	0.0413809	145.606	110.092	1.32259	0.403365	0.221174
Ethe1	195.747	262.655	0.745262	-0.424181	0.0414193	239.983	358.867	0.668724	-0.580518	0.0179361
Tmprss6	41.7512	69.5931	0.599933	-0.737126	0.04148	33.7229	52.5005	0.642335	-0.638602	0.313775
Sesn2	130.851	185.982	0.703572	-0.50723	0.041529	132.086	113.586	1.16288	0.217699	0.483551
Srpk3	181.959	249.692	0.728732	-0.45654	0.0414971	217.228	290.21	0.74852	-0.417888	0.129943
Tmc8	964.863	1222.5	0.789252	-0.341442	0.0416474	1359.96	1405.34	0.967712	-0.0473503	0.796789
Elavl1	2430.7	1909.77	1.27277	0.347975	0.0417223	1863.7	1577.51	1.18142	0.240516	0.277664
Hnrnpd	4849.29	3876.37	1.25099	0.323067	0.0417359	3320.38	3413.53	0.972711	-0.0399168	0.812743
Grcc10	1607.54	1993.85	0.80625	-0.310701	0.0420378	1863.29	2145.69	0.868386	-0.203591	0.31465
Cd151	236.824	317.458	0.746	-0.422752	0.0419929	269.252	336.626	0.799855	-0.32219	0.255385
Slc6a13	20.1905	39.5162	0.510941	-0.968771	0.0420367	14.9368	39.634	0.376867	-1.40787	0.0235596
Cars2	285.513	375.218	0.760924	-0.394175	0.042156	365.288	434.003	0.841673	-0.248668	0.276121
Pygo2	995.72	1257.43	0.791869	-0.336666	0.0422189	1119.89	1380.69	0.811105	-0.302039	0.151177
Gcnt2	149.946	228.091	0.657397	-0.605162	0.0422141	88.5134	148.956	0.594226	-0.750917	0.0467944
Hsh2d	1054.9	832.964	1.26644	0.340779	0.0423614	777.881	383.601	2.02784	1.01994	0.113536
Pros1	63.3312	37.9206	1.6701	0.739935	0.0425238	27.9999	28.4763	0.98327	-0.0243402	0.984813
Wdr91	442.291	577.553	0.765802	-0.384957	0.042578	503.622	489.019	1.02986	0.0424485	0.84103
Gpr116	116.896	43.8358	2.66668	1.41504	0.0426741	46.6769	49.4769	0.943409	-0.0840445	0.756266
Rftn1	4250.96	3414.84	1.24485	0.315973	0.042679	3073.26	2329.54	1.31926	0.399727	0.0452188
Ccdc125	147.118	217.754	0.675615	-0.565727	0.0428228	248.012	281.214	0.881935	-0.181256	0.518837
Zbtb41	286.492	214.599	1.33501	0.416853	0.0429804	315.669	214.869	1.46912	0.554955	0.210774
Mcoln1	464.515	599.256	0.775153	-0.367447	0.0429697	620.876	578.787	1.07272	0.101274	0.666945
Rangrf	22.2651	41.8428	0.532114	-0.910193	0.0429307	35.3962	31.2001	1.13449	0.182044	0.866121
Elk3	478.924	623.184	0.768511	-0.379863	0.0429708	813.117	1043.65	0.779109	-0.360103	0.120057
Ear1	50.5194	78.5339	0.643282	-0.636476	0.0431698	378.685	473.421	0.799891	-0.322125	0.59904
Taf4b	592.871	460.834	1.28652	0.363471	0.0431577	490.376	316.022	1.55172	0.633865	0.0149697
Tcp1	4214.49	3408.55	1.23644	0.306198	0.0431299	3108.74	2734.77	1.13675	0.184911	0.364911
Mospd3	351.652	454.317	0.774024	-0.36955	0.0432535	415.235	482.858	0.859951	-0.217674	0.339278
Hat1	1786.76	1368.84	1.3053	0.384387	0.0436863	973.436	970.641	1.00288	0.00414806	0.992052
Ndrg4	3.21015	12.6293	0.254182	-1.97606	0.043795	8.19078	13.7874	0.594075	-0.751282	0.37833
Ptger1	962.316	1211.84	0.794097	-0.332614	0.0438292	1271.2	1259.88	1.00898	0.012897	0.85567
Tank	1458.21	1111.5	1.31193	0.391696	0.0436064	1325.38	952.215	1.3919	0.477051	0.202369
Dgcr6	198.634	269.897	0.735961	-0.442298	0.043711	191.738	222.365	0.86227	-0.213789	0.435301
1600014C10Rik	3948.09	2847.87	1.38633	0.471275	0.0438077	2115.09	1507.67	1.40289	0.488402	0.18237
Prkaca	680.797	867.191	0.78506	-0.349126	0.0437109	760.573	880.813	0.86349	-0.211749	0.358815
Tmem184b	1969.32	1466.52	1.34285	0.425304	0.0437284	1386.66	998.038	1.38939	0.474448	0.267355
Dcdc2b	297.579	387.617	0.767715	-0.381358	0.0437761	427.559	540.863	0.790513	-0.339139	0.132161
Ephb6	67.2855	103.825	0.648066	-0.625788	0.0440552	115.575	167.289	0.690866	-0.533522	0.0878477
Dram1	177.564	241.151	0.736316	-0.441604	0.0447849	57.2582	84.6783	0.676185	-0.564509	0.147991
Mthfd2	933.678	734.854	1.27056	0.345468	0.0446366	709.235	601.61	1.1789	0.237437	0.283753
Vpreb3	147.116	202.665	0.72591	-0.462138	0.0444541	272.138	440.82	0.617345	-0.695851	0.00626084
Rasip1	127.317	86.5433	1.47114	0.556934	0.044803	55.2334	37.0043	1.49262	0.577848	0.29638
Btbd6	282.93	397.717	0.711385	-0.491297	0.0444986	452.691	593.516	0.762726	-0.390762	0.0728233
Utp18	1288.47	1021.9	1.26085	0.334401	0.0449	1036.29	870.11	1.19098	0.252155	0.252117
Sytl1	64.5449	99.0056	0.651932	-0.617206	0.0449189	162.244	233.671	0.694328	-0.526312	0.0596299
Tex2	600.244	821.793	0.730407	-0.453227	0.0444732	684.055	682.153	1.00279	0.00401562	0.853474
Slc22a15	43.1215	71.6207	0.602081	-0.731971	0.0444015	72.7821	103.686	0.701946	-0.510567	0.306309
Rab10	2886.31	2322.42	1.2428	0.313596	0.0445801	2223.53	1631.59	1.3628	0.446575	0.124745
Nes	26.4542	12.0974	2.18676	1.1288	0.0445468	18.2201	18.8588	0.966133	-0.0497066	0.967996
Kpna3	1142.65	909.309	1.25661	0.32954	0.044836	1018.33	685.892	1.48469	0.570158	0.0736616
Dkc1	1623.61	1298.85	1.25003	0.321963	0.0442618	1369.38	959.405	1.42732	0.513313	0.0394651
Ehbp1l1	989.349	1250.76	0.791001	-0.338248	0.0449208	1263.37	1261	1.00188	0.00270498	0.986475
Heatr3	633.603	492.738	1.28588	0.362759	0.0448543	564.29	431.655	1.30727	0.386558	0.159245
Siva1	136.664	188.275	0.725873	-0.462212	0.0447645	160.17	208.577	0.767919	-0.380974	0.150235
Pml	11765.2	8122.71	1.44843	0.534488	0.0443267	5159.04	2703.42	1.90834	0.932315	0.229121
Erbb3	10.5504	24.9591	0.422707	-1.24227	0.0444206	33.3362	22.2959	1.49517	0.580312	0.376122
Anubl1	10.2373	25.0922	0.407988	-1.2934	0.0446825	14.9157	17.5067	0.852001	-0.231073	0.848829
Map1lc3a	256.387	337.665	0.759294	-0.39727	0.0447365	313.823	374.195	0.838662	-0.253838	0.234616
Cse1l	2351.81	1889.47	1.24469	0.31579	0.0450177	1906.66	1414.95	1.34751	0.430293	0.158833
Slc7a5	1571.51	1248.63	1.25858	0.331798	0.0451905	1487.95	927.282	1.60463	0.682244	0.0110893
Hadh	210.82	283.625	0.743304	-0.427976	0.0451844	255.402	376.484	0.678387	-0.55982	0.0504151
Rab3d	99.8168	144.938	0.688688	-0.538078	0.0452792	147.494	203.206	0.725835	-0.462286	0.178968
Ankrd37	102.351	147.53	0.693768	-0.527475	0.045096	51.9149	103.104	0.503519	-0.989881	0.027825
Sigirr	578.68	738.839	0.78323	-0.352493	0.0452735	914.504	1070.06	0.854627	-0.226632	0.281692
Hist1h3a	2.7598	10.8679	0.25394	-1.97744	0.0452801	10.0363	12.6979	0.790392	-0.33936	0.638897
Fgd3	441.433	737.144	0.598842	-0.739752	0.0452787	714.695	550.679	1.29784	0.376115	0.311204
Mllt6	4885.75	3933.96	1.24194	0.312597	0.0453689	4499.81	3450.52	1.3041	0.38305	0.0696425
Usp20	145.649	201.036	0.724491	-0.464961	0.0454757	239.663	202.81	1.18171	0.240879	0.463258
Pofut1	764.317	599.321	1.27531	0.350843	0.0454791	752.587	577.003	1.3043	0.383278	0.10084
Lhfp	36.8481	13.3602	2.75804	1.46364	0.0457022	11.4531	29.7539	0.384926	-1.37735	0.0507679
Ghitm	5190.76	4179.77	1.24188	0.312522	0.045797	3702.75	3609.97	1.0257	0.0366099	0.841717
Plscr2	12.1651	3.15733	3.85296	1.94597	0.045878	1.22335	11.6457	0.105048	-3.25088	0.280086
Actg2	32.2677	16.252	1.98546	0.989475	0.0459933	13.2986	12.1159	1.09761	0.134371	0.985038
Socs1	8238.08	3991.94	2.06368	1.04522	0.0461021	1368.13	886.619	1.54309	0.62582	0.0227968
Ifitm6	119.976	283.164	0.423697	-1.23889	0.0463128	200.794	359.116	0.559134	-0.838735	0.202066
Mier3	560.533	433.715	1.2924	0.370051	0.0462873	545.592	384.882	1.41755	0.503404	0.1709
Naglu	392.836	507.594	0.773918	-0.369748	0.0462946	388.539	435.88	0.89139	-0.165872	0.516202
Tbx6	160.446	233.376	0.687499	-0.54057	0.0460797	268.612	320.811	0.837292	-0.256198	0.252203
Mettl16	885.087	697.498	1.26894	0.343629	0.0462416	762.455	678.53	1.12369	0.168239	0.400009
Cbr3	4.43352	15.4871	0.286272	-1.80454	0.0462912	3.26227	14.6889	0.222092	-2.17077	0.114655
Dnajc21	742.942	579.378	1.28231	0.358745	0.0463043	564.353	532.319	1.06018	0.0843062	0.747959
Dse	131.634	184.153	0.714809	-0.484371	0.0463921	133.412	163.852	0.814219	-0.29651	0.555321
Ube2q2	500.461	385.758	1.29735	0.375564	0.0463646	475.889	411.538	1.15637	0.209599	0.428144
Slamf1	280.129	206.52	1.35643	0.439812	0.0464453	220.171	184.477	1.19349	0.255185	0.363862
Ube2e1	217.484	158.562	1.3716	0.455864	0.0464744	152.468	146.195	1.04291	0.0606192	0.732584
Tbc1d10b	1208.57	1515.14	0.797661	-0.326153	0.0466854	1337.35	1491.96	0.896366	-0.15784	0.476295
Acbd4	230.569	306.557	0.752127	-0.410952	0.0467375	318.439	386.591	0.82371	-0.279791	0.264505
Stx6	1552.65	1240.31	1.25182	0.324029	0.0467956	1275.99	1087.29	1.17355	0.230884	0.356885
Suz12	2088.13	1683.15	1.24061	0.311051	0.0467181	1885.76	1195.45	1.57745	0.657594	0.0693421
Arsa	313.318	410.548	0.76317	-0.389923	0.046767	394.761	409.263	0.964565	-0.0520496	0.771933
Kif1a	12.8502	3.62264	3.5472	1.82668	0.0467289	3.87746	4.26399	0.909349	-0.137095	1
Tnfrsf4	836.447	627.034	1.33397	0.41573	0.0469799	1132.5	969.816	1.16775	0.223726	0.448935
Fubp1	2366.48	1899.37	1.24593	0.317219	0.0470632	1858.79	1307.4	1.42175	0.507666	0.13866
0610009L18Rik	14.6901	30.5428	0.480967	-1.05599	0.0470752	40.3106	35.5954	1.13247	0.179471	0.834342
Rars	2196.29	1754	1.25216	0.324423	0.0473721	1534.71	1380.48	1.11172	0.152788	0.448789
Atad1	1569.5	1255.58	1.25002	0.321954	0.0471879	1189.7	938.183	1.26809	0.342655	0.317542
Tagln	305.49	181.195	1.68598	0.753586	0.0472468	178.992	228.375	0.783763	-0.35151	0.194508
Ier5	5151.72	4145.33	1.24278	0.313566	0.0475724	4178.96	3450.95	1.21096	0.276148	0.2467
Ushbp1	13.3006	3.58936	3.70556	1.88969	0.0475166	4.70707	8.65929	0.543586	-0.87942	0.537224
Ceacam10	1.14511	8.10934	0.141209	-2.8241	0.0473143	17.8123	30.7494	0.579274	-0.787682	0.167963
Fam60a	150.13	104.89	1.43132	0.517344	0.0476234	128.532	105.209	1.22169	0.288879	0.35688
Grap2	634.587	936.12	0.677891	-0.560875	0.0476401	1212.31	1054.48	1.14967	0.20122	0.331573
Ccl4	4829	1706.86	2.82917	1.50038	0.0476606	1251.95	789.958	1.58484	0.664334	0.00392003
Arhgef15	13.6136	3.95482	3.44229	1.78337	0.0473454	4.0989	9.4294	0.434694	-1.20193	0.335272
Zfp710	913.48	1149.19	0.79489	-0.331174	0.0474799	664.611	710.479	0.935441	-0.0962808	0.851352
Trim6	2.90671	12.7292	0.22835	-2.13068	0.0472445	8.98529	8.43394	1.06537	0.0913581	0.896567
Sftpa1	61.56	37.7881	1.62908	0.70406	0.0475902	29.086	36.873	0.788817	-0.342237	0.533089
Cd3g	1975.62	2709.01	0.729276	-0.455462	0.0475045	3198.94	5089.55	0.628531	-0.669944	0.0688311
Pcbp1	6104.69	4907.03	1.24407	0.315068	0.0475216	4358.8	4062.26	1.073	0.101651	0.679239
Gm4951	91.6253	60.5871	1.51229	0.596736	0.0475786	13.2705	2.72378	4.8721	2.28454	0.196398
Xylt1	76.5824	112.532	0.680537	-0.555254	0.0477261	212.279	198.315	1.07041	0.0981633	0.773199
Tmem218	25.0936	45.2324	0.554769	-0.85004	0.0479279	37.8358	57.4033	0.659123	-0.60138	0.244288
Blk	2124.75	2628.84	0.808248	-0.307131	0.0480964	2406.96	2723.7	0.88371	-0.178356	0.435719
Hprt	1848.05	1474.83	1.25306	0.325459	0.0481189	1217.56	1330.96	0.914797	-0.128476	0.611619
Nqo2	72.9122	108.146	0.674201	-0.568748	0.0482818	125.024	160.133	0.780749	-0.357068	0.195824
Dusp12	400.272	302.736	1.32218	0.402924	0.0483114	359.688	435.692	0.825557	-0.27656	0.298626
Rsbn1l	1486.83	1109.49	1.34011	0.422352	0.0482787	1333.38	823.11	1.61992	0.695925	0.0613077
Ptp4a1	180.459	111.07	1.62473	0.700199	0.0483672	138.846	140.598	0.98754	-0.0180892	0.877261
Npdc1	18.0472	6.61355	2.72881	1.44827	0.0484907	12.2756	13.9187	0.88195	-0.181231	0.899276
Tomm70a	3200.74	2409.73	1.32826	0.409536	0.0484584	2195.47	1702.73	1.28938	0.366683	0.0821192
Slamf7	1737.5	1392.01	1.2482	0.319844	0.0485004	988.813	618.552	1.59859	0.676803	0.0784404
Arid3a	231.06	343.716	0.672239	-0.572953	0.0486159	350.784	294.322	1.19184	0.253189	0.361497
1700029F09Rik	464.092	347.801	1.33436	0.41615	0.0486766	387.562	360.541	1.07495	0.104265	0.786726
Cul2	1138.46	896.012	1.27058	0.345489	0.048803	696.714	586.021	1.18889	0.249613	0.329355
Klrd1	946.255	1188.54	0.796146	-0.328894	0.0490649	1462.17	1985.74	0.736333	-0.441571	0.230525
Tssk2	0.381703	5.84935	0.0652556	-3.93775	0.0491816	3.27631	6.02956	0.543375	-0.87998	0.617571
Uchl5	1012.78	787.964	1.28532	0.362124	0.0492998	808.077	869.246	0.92963	-0.105272	0.610443
Sod2	2300.93	1609.39	1.42968	0.515696	0.0492982	1445.4	1156.92	1.24936	0.321184	0.184457
1500011B03Rik	221.027	292.032	0.756858	-0.401905	0.0492974	253.19	317.787	0.79673	-0.327838	0.181072
H6pd	167.631	231.115	0.725314	-0.463322	0.0493915	237.459	262.073	0.90608	-0.14229	0.552916
Spsb1	98.5934	65.4385	1.50666	0.591351	0.0493938	128.416	76.6951	1.67437	0.743621	0.0584928
Hes5	16.3734	32.5698	0.502718	-0.992179	0.0496948	28.4217	37.0983	0.766118	-0.384361	0.501102
Nop2	1887.99	1510.12	1.25023	0.32219	0.0497507	1646.52	1234.4	1.33386	0.415612	0.0426853
Mx2	1041.08	461.535	2.25569	1.17357	0.0498778	566.889	138.886	4.08169	2.02917	0.232985
Slc7a1	1350.38	1079.2	1.25128	0.323401	0.0499636	1448.02	921.776	1.5709	0.651594	0.0101399
Alkbh1	710.733	557.312	1.27529	0.350822	0.0499631	597.13	515.524	1.1583	0.212006	0.352576
S100a13	418.243	534.645	0.782282	-0.35424	0.0500631	621.702	916.599	0.678271	-0.560066	0.0104434
Hs3st3b1	135.892	190.269	0.714211	-0.485578	0.0501939	265.224	328.721	0.806834	-0.309656	0.330963
Dpp7	249.468	328.791	0.758743	-0.398317	0.0502124	264.222	337.808	0.782165	-0.354455	0.218701
Pon3	60.6496	92.7575	0.653852	-0.612964	0.0501802	68.075	87.5511	0.777546	-0.362999	0.483242
Chac2	105.277	70.8239	1.48647	0.571887	0.0503098	58.2461	52.0693	1.11863	0.161728	0.749478
1700071M16Rik	15.6691	32.703	0.479132	-1.0615	0.0502869	12.0612	10.2936	1.17172	0.228634	0.841435
Ccdc163	124.176	172.722	0.718935	-0.476067	0.0504615	158.719	165.937	0.956498	-0.0641666	0.757768
Lipa	1457.76	1881.18	0.77492	-0.367881	0.050445	1453.13	1579.76	0.919844	-0.120539	0.795172
Nid1	160.955	114.693	1.40336	0.488882	0.0505603	203.519	126.584	1.60778	0.685071	0.115287
9930012K11Rik	30.134	52.5443	0.573497	-0.802143	0.0505915	55.2474	99.4985	0.555259	-0.848768	0.023953
Acot13	262.66	343.282	0.765145	-0.386196	0.0505574	311.735	421.136	0.740224	-0.433966	0.0651827
Thbs1	2295.74	1841.33	1.24679	0.318213	0.0507174	568.569	527.386	1.07809	0.108476	0.716628
Cdan1	478.767	616.902	0.776084	-0.365716	0.0507674	649.857	694.681	0.935476	-0.096228	0.800367
Znhit2-ps	366.361	467.977	0.782861	-0.353171	0.050889	410.777	443.301	0.926633	-0.109931	0.525008
Smad3	1374.91	1718.14	0.800234	-0.321506	0.0509485	1353.3	1312.85	1.03081	0.0437774	0.671961
Mtap	820.354	634.285	1.29335	0.371114	0.051084	614.064	562.277	1.0921	0.127107	0.540116
Ccr9	133.004	185.117	0.718489	-0.476962	0.051125	154.391	190.563	0.810185	-0.303677	0.305264
Wbscr27	49.8741	78.0346	0.639128	-0.645823	0.0511489	100.694	147.398	0.683144	-0.549739	0.122202
Acss2	317.047	412.939	0.767782	-0.381232	0.0511342	359.717	408.72	0.880104	-0.184254	0.398907
2610029I01Rik	171.535	231.115	0.742205	-0.430111	0.0512539	189.794	265.961	0.713618	-0.486777	0.0878699
BC002230	377.882	488.218	0.774003	-0.369588	0.0513313	469.055	442.36	1.06035	0.0845352	0.715468
A630072M18Rik	443.06	310.348	1.42763	0.513618	0.051394	243.499	202.303	1.20364	0.267399	0.354491
Adrbk2	108.497	151.75	0.714975	-0.484035	0.0514941	152.296	137.949	1.104	0.142745	0.623082
Acp5	1025.38	1488.27	0.688971	-0.537485	0.0516358	1965.6	2648.69	0.742105	-0.430305	0.0268623
Arf4	3680.48	2279.42	1.61466	0.691232	0.051599	1763.38	1550.43	1.13735	0.185677	0.547161
Pla2g4a	47.6429	76.0742	0.626269	-0.675145	0.0516549	10.8168	18.6334	0.580505	-0.78462	0.561377
5730419I09Rik	291.914	381.169	0.765839	-0.384888	0.0518125	353.853	373.499	0.947399	-0.0779554	0.820734
Pcgf6	569.773	446.709	1.27549	0.351052	0.051977	535.246	425.269	1.25861	0.331827	0.266794
0610007P08Rik	339.743	260.826	1.30257	0.38136	0.0519764	324.089	216.615	1.49615	0.581253	0.113018
Mitd1	1396.28	1086.08	1.28561	0.362458	0.0521379	863.48	701.878	1.23024	0.298941	0.383389
Cd27	1031.32	1595.22	0.646506	-0.629265	0.0521023	1468.38	2175.94	0.674827	-0.567411	0.0198419
Klhl17	277.821	365.55	0.760008	-0.395913	0.0521012	397.482	431.896	0.920318	-0.119795	0.741089
H2-DMb1	749.537	935.226	0.80145	-0.319315	0.0521939	743.675	932.751	0.797292	-0.32682	0.142192
Bri3	388.646	504.767	0.769951	-0.377162	0.0524325	281.626	466.459	0.603753	-0.727969	0.00600643
Ddx5	24054.3	19523.5	1.23207	0.30108	0.052483	22077	21051.1	1.04874	0.0686503	0.816768
Emp2	104.828	55.8341	1.8775	0.908811	0.0526364	51.7637	60.6914	0.8529	-0.229551	0.481126
Atic	1549.61	1250.16	1.23953	0.309791	0.0528083	1362.81	1030.78	1.32211	0.402837	0.0559641
Fam189b	678.067	857.253	0.790977	-0.338292	0.0530449	1089.77	1331.44	0.818484	-0.288974	0.16935
Nup62	1353.04	1076.94	1.25638	0.329277	0.0531044	1402.64	1047.22	1.33939	0.421577	0.077745
4930513N10Rik	10.8538	25.1255	0.431984	-1.21095	0.0531635	22.2909	9.7488	2.28653	1.19316	0.157417
Frmd8	1829.03	2587.08	0.706989	-0.500241	0.0532862	2678.32	3526.92	0.759395	-0.397078	0.0629692
Mcpt8	28.382	49.3537	0.575073	-0.798182	0.0533851	129.717	192.086	0.675308	-0.566383	0.0969298
Creb1	1774.83	1437.08	1.23503	0.304549	0.0537227	2077.5	1405.81	1.4778	0.563449	0.0118029
Stx12	596.95	466.617	1.27931	0.35537	0.0537222	474.673	481.001	0.986844	-0.0191059	0.952541
Mfsd3	79.176	115.59	0.684971	-0.545886	0.0536675	109.201	131.769	0.828736	-0.271016	0.477039
Ednra	14.1519	4.51998	3.13095	1.6466	0.0537775	2.65411	10.9696	0.241951	-2.04722	0.195773
Capza2	3550.74	2863.55	1.23998	0.310316	0.0539538	2339.59	2012.06	1.16278	0.217582	0.500614
Pcsk5	9.94351	2.22671	4.46557	2.15884	0.0542913	#N/A	#N/A	#N/A	#N/A	#N/A
Lin37	490.018	615.871	0.79565	-0.329794	0.054293	565.826	652.439	0.867247	-0.205485	0.344208
Cd5	741.589	1264.97	0.58625	-0.770411	0.0542843	1599.87	2297.58	0.69633	-0.522158	0.0569144
1110019D14Rik	26.2387	12.1307	2.16299	1.11303	0.0543378	16.3675	23.499	0.69652	-0.521763	0.377046
Seh1l	1173.16	919.91	1.2753	0.350838	0.0543928	954.668	810.038	1.17855	0.237009	0.287441
Prkd2	2412.23	3044.19	0.792406	-0.335689	0.0544539	3274.69	3703.43	0.884231	-0.177505	0.326546
Gpr97	51.6261	80.9936	0.63741	-0.649707	0.0546318	71.6149	108.195	0.661906	-0.595302	0.0972911
Hccs	427.531	332.514	1.28575	0.362614	0.0545446	352.489	300.806	1.17182	0.228748	0.458278
Bmf	310.737	467.147	0.665179	-0.588184	0.0546255	453.665	532.145	0.85252	-0.230195	0.370123
Cxcl11	55.726	23.8627	2.33528	1.22359	0.0546922	5.10081	3.94459	1.29311	0.37085	0.778079
Tbx2	22.4807	9.87074	2.27751	1.18746	0.0546918	14.1282	17.4126	0.811378	-0.301554	0.648487
Clec7a	1320.96	2053.89	0.643148	-0.636778	0.0548545	108.509	328.982	0.329832	-1.6002	2.18003e-07
BC017158	119.038	165.11	0.720962	-0.472004	0.0548464	176.246	202.113	0.87202	-0.197568	0.746796
Cd2	2855.53	3523.36	0.810458	-0.303192	0.0547592	3533.57	4760.28	0.742303	-0.42992	0.028651
Igtp	24364.8	19887.2	1.22515	0.292958	0.0548163	7651.39	6030.23	1.26884	0.343509	0.200813
Fermt2	46.4099	23.3308	1.98921	0.992195	0.0549626	17.1971	23.9869	0.716937	-0.480082	0.450246
St13	2508.53	2042.37	1.22825	0.296599	0.0551747	2016.1	1615.17	1.24822	0.319875	0.146523
Foxo1	2014.62	2499.39	0.806045	-0.311068	0.0551667	2607.77	2723.87	0.957376	-0.0628423	0.812174
Fam173a	617.6	773.172	0.798788	-0.324115	0.0550638	792.359	916.469	0.864578	-0.209932	0.324901
Chd7	845.745	1060.59	0.79743	-0.32657	0.0552738	1244.46	994.084	1.25187	0.324079	0.398298
Mum1	521.554	660.704	0.789391	-0.341188	0.0552121	673.111	833.2	0.807863	-0.307818	0.140344
F630110N24Rik	50.3341	78.0346	0.645022	-0.632579	0.0552688	65.7796	46.8276	1.40472	0.490281	0.366451
Ddx21	4967.15	4044.87	1.22801	0.296323	0.0552845	4322.79	3108.8	1.3905	0.475606	0.0370568
Dpep2	5.43172	15.6868	0.346261	-1.53007	0.055014	8.18376	43.6726	0.187389	-2.41589	0.000364563
Cd6	913.496	1377.57	0.66312	-0.592657	0.0555537	1779.57	2066.64	0.861091	-0.215762	0.343002
Fcrl5	730.618	494.969	1.47609	0.561777	0.0555691	342.889	238.517	1.43758	0.523647	0.141121
Tmem100	27.3838	13.0281	2.10191	1.0717	0.0557431	7.76193	13.468	0.576323	-0.795052	0.523517
Pde4a	138.318	189.572	0.729635	-0.454753	0.0557987	158.29	182.07	0.869388	-0.201929	0.73197
Gne	451.842	577.553	0.782339	-0.354135	0.0559465	540.891	665.832	0.812354	-0.29982	0.218037
Cenpa	1001.34	1240.05	0.807501	-0.308463	0.0558889	1081.61	1670.68	0.647404	-0.627262	0.0027884
Sdcbp2	78.5595	114.227	0.687749	-0.540047	0.055951	118.844	179.574	0.66181	-0.59551	0.0584116
Sec23b	1795.13	1450.16	1.23788	0.307876	0.0559186	1287.99	1063.45	1.21114	0.276362	0.302518
Adamtsl4	163.96	117.685	1.39321	0.478414	0.0561737	164.276	138.437	1.18665	0.246896	0.502346
Zswim6	433.11	337.898	1.28178	0.358144	0.0563089	516.91	310.986	1.66217	0.733065	0.00348587
Srsf7	5432.98	4219	1.28774	0.364844	0.0566216	4654.54	4003.62	1.16258	0.217334	0.360988
Ssna1	553.204	694.968	0.796013	-0.329136	0.0564995	707.087	873.829	0.809182	-0.305464	0.200091
Arl6	40.7722	22.2338	1.8338	0.874834	0.0567058	16.9757	47.7858	0.355245	-1.49311	0.015769
Apobec3	6836.28	5577.5	1.22569	0.293594	0.0565986	4783.83	3929.32	1.21747	0.283887	0.129712
Nov	5.73516	0.432027	13.275	3.73064	0.0565591	2.45372	10.4249	0.235372	-2.08698	0.178498
Nr1h3	109.182	152.349	0.716661	-0.480638	0.0566917	53.7605	91.7778	0.585768	-0.7716	0.0854638
Kcna2	48.7976	76.2066	0.640333	-0.643106	0.0566665	129.675	137.142	0.945554	-0.080769	0.7278
Ndrg3	2353.67	1912.95	1.23039	0.299111	0.056584	2066.04	1845.64	1.11942	0.162752	0.473976
Agfg1	2384.95	1931.28	1.23491	0.304405	0.0568843	1495.3	1185.13	1.26171	0.335381	0.155119
Ldlrap1	560.185	740.535	0.756461	-0.402663	0.05716	896.646	1038.34	0.863539	-0.211666	0.265322
C2cd2l	144.259	197.447	0.730621	-0.452805	0.0571191	203.937	265.303	0.768695	-0.379517	0.189033
Gpatch4	744.466	557.813	1.33462	0.416424	0.0572235	618.278	438.135	1.41116	0.49688	0.0649756
Ntng2	246.708	185.184	1.33223	0.413845	0.0572363	162.498	80.4888	2.01889	1.01356	0.00272461
Gnai1	14.5239	4.45341	3.26131	1.70545	0.0571651	#N/A	#N/A	#N/A	#N/A	#N/A
Akap12	236.776	175.114	1.35212	0.435228	0.0571452	275.938	299.789	0.920442	-0.119601	0.751854
Neurl1b	16.7551	32.703	0.512343	-0.964818	0.0573396	28.8365	52.7454	0.546712	-0.871148	0.0862582
Sh3tc1	87.1327	124.996	0.697085	-0.520593	0.0574463	121.276	143.095	0.847526	-0.238671	0.544716
Mzt1	599.914	456.546	1.31403	0.393996	0.0574623	494.327	482.262	1.02502	0.0356482	0.962582
Tmem63a	385.783	550.897	0.70028	-0.513995	0.0575786	605.25	668.272	0.905695	-0.142903	0.552015
Cd302	42.4652	66.8678	0.635062	-0.65503	0.0576723	30.8684	27.4808	1.12327	0.167706	0.785024
Mcm4	1632.47	1327.86	1.2294	0.297949	0.057666	1340.93	1190.41	1.12644	0.171773	0.390667
Tcerg1	1529.35	1232.81	1.24053	0.310959	0.0578116	1366.44	940.738	1.45252	0.538561	0.0810031
Oas1g	24.4181	42.6403	0.572652	-0.804269	0.0577957	5.51561	9.65475	0.571285	-0.807718	0.673155
Cytip	10619	8676.45	1.22389	0.291477	0.0580145	10443.3	8603.03	1.21391	0.279667	0.185468
Pip4k2b	932.751	1164.38	0.801074	-0.319993	0.0579521	1082.17	1134.72	0.95369	-0.068408	0.830212
Ern1	203.95	280.901	0.726059	-0.461841	0.0580144	297.003	192.062	1.54639	0.628902	0.129969
Fhl1	100.933	57.0969	1.76775	0.821915	0.0579546	43.9877	84.1336	0.522832	-0.935581	0.0197751
Ifi203	7803.88	4486.21	1.73953	0.798695	0.057935	4865.16	2431.45	2.00093	1.00067	0.251051
Fam89b	599.946	750.902	0.798967	-0.323792	0.0581097	729.873	954.298	0.764827	-0.386794	0.065348
Ramp1	52.0957	80.2287	0.64934	-0.622955	0.0581137	121.818	175.218	0.695236	-0.524424	0.28601
Wdr45	879.91	1092.49	0.805419	-0.312188	0.0582549	1069.04	1437.93	0.743453	-0.427686	0.0573243
Agfg2	94.8547	134.733	0.704018	-0.506317	0.0582142	149.498	154.497	0.96764	-0.0474579	0.8752
G6pdx	1409.24	1736.32	0.811628	-0.30111	0.0582689	1278.87	1319.68	0.969073	-0.045323	0.727308
Klhl36	124.206	172.754	0.718977	-0.475983	0.0582865	182.405	220.954	0.825535	-0.276599	0.413411
Wdr36	1297.69	1043.97	1.24303	0.313865	0.0586204	1137.57	950.107	1.19731	0.259792	0.203567
Sepn1	244.555	321.514	0.760637	-0.394721	0.0584656	244.156	336.138	0.726356	-0.461252	0.0837271
Rab3a	31.2791	53.2752	0.587123	-0.768266	0.0585417	47.25	64.3911	0.733797	-0.446547	0.325053
Fcer2a	2695.17	2196.11	1.22725	0.295425	0.0585624	4379.13	2730.31	1.6039	0.68158	0.00140643
Myo1e	2680.01	2103.73	1.27393	0.34929	0.0585784	1809.45	1298.22	1.39379	0.47901	0.0174895
Gnpda1	316.255	411.246	0.769017	-0.378913	0.0586321	301.4	422.637	0.713142	-0.48774	0.0686112
Zfp324	82.8365	119.944	0.690627	-0.534022	0.0586419	98.7641	126.546	0.780459	-0.357606	0.383193
Usp18	4071.89	2043.62	1.99249	0.99457	0.0585661	1915.59	623.502	3.07231	1.61932	0.229181
Cct6a	5030.18	3770.33	1.33415	0.415919	0.0587844	3878.04	2976.09	1.30307	0.381911	0.0777102
Galnt9	20.1905	43.9024	0.459894	-1.12063	0.0588477	65.6985	103.574	0.634313	-0.656734	0.0610788
Srsf6	6480.98	5268.64	1.2301	0.298781	0.0589679	5269.04	5043.34	1.04475	0.0631619	0.73087
Pafah1b3	759.335	945.096	0.803447	-0.315726	0.0590284	541.267	767.831	0.70493	-0.504447	0.0218498
Tmem120a	360.813	458.87	0.786307	-0.346835	0.0591141	373.321	493.228	0.756893	-0.40184	0.0797081
Nus1	1613.65	1270.37	1.27022	0.345075	0.0592129	1452.13	1108.03	1.31056	0.390181	0.0794545
Supt4h1	796.718	983.016	0.810483	-0.303145	0.0593451	963.058	1211.26	0.795084	-0.33082	0.189705
Bcl7a	601.514	760.377	0.791073	-0.338118	0.0594352	739.179	771.789	0.957747	-0.0622836	0.892697
Fxyd7	22.099	40.546	0.545034	-0.875581	0.0596514	44.3885	66.1194	0.671338	-0.574888	0.188957
Gpd1l	1263.28	1604.44	0.787365	-0.344895	0.0597161	1643.19	1878.03	0.874953	-0.192723	0.428003
Idh3a	1014.93	811.791	1.25023	0.322198	0.0597218	782.25	715.912	1.09266	0.127846	0.550904
Dnajc2	1183.64	949.117	1.2471	0.318578	0.0598529	986.791	849.729	1.1613	0.215742	0.381178
Llgl2	325.424	418.691	0.777242	-0.363564	0.0600127	447.347	452.205	0.989258	-0.0155813	0.790546
Dr1	968.5	766.332	1.26381	0.337782	0.0599526	897.909	572.853	1.56743	0.648404	0.0791565
Isg20l2	1597.15	1290.74	1.2374	0.307307	0.0600245	1273.15	1093.04	1.16478	0.220057	0.371032
Lap3	1003.46	778.393	1.28914	0.366407	0.0599381	542.955	476.511	1.13944	0.188322	0.450771
Cln6	194.72	256.472	0.759224	-0.397403	0.0599515	286.653	300.655	0.953429	-0.0688028	0.709285
Guca1a	6.88989	17.5148	0.393376	-1.34602	0.0599623	1.63114	14.1441	0.115323	-3.11625	0.0372455
Elane	6.6551	24.0957	0.276194	-1.85624	0.0601892	152.169	246.316	0.61778	-0.694835	0.273111
Ankrd1	62.9206	26.1553	2.40565	1.26643	0.0604871	33.1639	25.9779	1.27662	0.35233	0.713025
Atp6v0d1	1540.07	1890.72	0.814542	-0.29594	0.0605594	1424.68	1901.03	0.749426	-0.416142	0.0501952
Ddx10	1131.17	910.7	1.24209	0.312767	0.0606674	933.467	754.516	1.23717	0.307048	0.280352
Ikbke	4135.01	3385.54	1.22137	0.288503	0.0606541	5202.72	4215.02	1.23433	0.303726	0.213032
Rnf130	987.379	1219.21	0.809849	-0.304275	0.0609643	870.246	1241.17	0.701149	-0.512208	0.0208042
Plaur	1088.05	867.193	1.25469	0.327326	0.0610172	425.102	526.229	0.807827	-0.307882	0.255889
Glipr1	370.622	478.811	0.774045	-0.36951	0.0612883	373.637	523.155	0.714201	-0.485598	0.106723
Pi16	18.4289	35.4948	0.519198	-0.945643	0.0613152	36.0324	76.8832	0.468664	-1.09337	0.0407068
A530064D06Rik	127.729	196.12	0.651281	-0.618648	0.0614281	74.2129	84.2649	0.880709	-0.183262	0.646703
Khdrbs1	4121.21	3373.71	1.22157	0.288732	0.0614986	3283.73	3098.08	1.05993	0.083965	0.701473
Gpr160	80.3596	113.762	0.706381	-0.501482	0.0615335	95.9237	137.33	0.698492	-0.517684	0.107668
Gadd45g	902.264	397.053	2.2724	1.18422	0.0614893	478.262	280.33	1.70606	0.770672	0.00302225
Ankrd26	59.1819	90.5647	0.653476	-0.613794	0.0617386	103.028	85.3898	1.20656	0.270906	0.546663
Tmcc1	500.004	636.314	0.785782	-0.3478	0.0618353	439.361	458.515	0.958226	-0.0615624	0.853253
Dst	111.365	77.3037	1.44062	0.526692	0.0617955	126.391	133.646	0.945719	-0.0805171	0.983724
2610524H06Rik	118.872	164.479	0.722718	-0.468495	0.0619221	125.79	205.534	0.612017	-0.708358	0.0175585
Pdlim2	612.776	764.001	0.802061	-0.318215	0.0619616	620.926	804.157	0.772144	-0.373057	0.102675
Man1c1	27.8932	55.9672	0.498384	-1.00467	0.062014	38.451	66.7209	0.576296	-0.795117	0.0679107
Cdk2ap2	2325.9	2855.52	0.814528	-0.295964	0.0622401	2553.64	3151.51	0.810289	-0.303492	0.163509
Pik3ip1	967.136	1277.11	0.757287	-0.401088	0.062233	1406.88	1784.22	0.788512	-0.342794	0.221138
Pde4d	1083.3	1374.52	0.788129	-0.343497	0.0621877	1400.51	1688.58	0.829403	-0.269856	0.223542
BC016423	1358.53	1102.97	1.2317	0.300653	0.0624021	1386.98	630.625	2.19938	1.13709	0.100201
Klrk1	642.668	810.764	0.792669	-0.33521	0.0623311	733.319	961.813	0.762434	-0.391316	0.0759091
Adar	6853.29	5610.56	1.2215	0.288653	0.0624351	5216.83	3335.08	1.56423	0.645452	0.171567
Tcf7l2	53.2696	85.6134	0.622211	-0.684523	0.0624514	31.2973	16.1918	1.93291	0.950772	0.208719
Mtx2	536.946	399.846	1.34288	0.425332	0.0624167	341.606	372.749	0.91645	-0.125873	0.632016
Heatr5a	417.003	569.01	0.732856	-0.448399	0.0627063	667.434	652.778	1.02245	0.0320336	0.894517
Rnf166	889.317	1104.72	0.805017	-0.312909	0.0625804	1274.88	1549.47	0.822786	-0.28141	0.152268
Acox3	952.032	1185.45	0.803097	-0.316355	0.0626564	1067.82	1152.54	0.926496	-0.110143	0.732289
Zeb1	2379.46	1948.59	1.22112	0.288208	0.0626245	2131.56	1636.81	1.30227	0.381026	0.072657
Dnm2	2331.59	2862	0.814672	-0.295709	0.0627179	3009.77	3181.44	0.946038	-0.0800294	0.706702
Slc30a1	258.129	335.573	0.769219	-0.378534	0.0628587	275.404	314.386	0.876008	-0.190984	0.539567
Apex1	216.526	162.916	1.32906	0.410409	0.0628332	168.4	125.306	1.34391	0.426438	0.249152
Surf2	514.368	392.302	1.31115	0.390833	0.0628922	442.686	456.393	0.969968	-0.043991	0.857428
Usp42	731.043	586.994	1.2454	0.316611	0.062902	612.672	459.115	1.33446	0.416261	0.165032
Khk	126.075	171.922	0.733323	-0.447478	0.0631033	141.929	164.548	0.862541	-0.213335	0.416218
Plcl2	1412.15	1750.28	0.806818	-0.309685	0.0631074	1599.63	1717.01	0.931638	-0.102159	0.696213
Naaa	259.667	339.459	0.764942	-0.386577	0.0633737	204.64	240.528	0.850795	-0.233116	0.466753
Prr5	247.178	320.814	0.77047	-0.376189	0.063477	314.27	321.879	0.976361	-0.0345137	0.983233
Haus5	178.19	235.634	0.756213	-0.403135	0.0639811	223.11	240.246	0.928673	-0.106758	0.720435
Tlcd1	267.777	173.751	1.54116	0.624013	0.0637398	195.655	136.728	1.43098	0.516999	0.100114
Cxx1b	78.9605	112.698	0.700638	-0.51326	0.0638121	116.647	157.372	0.741216	-0.432034	0.174738
Il33	16.9899	6.18152	2.7485	1.45865	0.0638439	7.36819	7.43848	0.990551	-0.0136964	0.973246
Vps54	2087.5	1588.86	1.31383	0.393782	0.0638485	1469.76	1144.9	1.28375	0.360367	0.302592
Tmem219	337.569	428.528	0.787741	-0.344207	0.063713	397.401	509.683	0.779703	-0.359004	0.12642
Cox8a	2062.65	2506.5	0.822922	-0.281173	0.0640326	2211.9	2784.34	0.794408	-0.332048	0.100237
Ranbp1	2536.07	1971.55	1.28633	0.363263	0.0640033	1523.03	1536.67	0.991124	-0.012863	0.948668
Loxl1	46.1751	19.1763	2.40793	1.26779	0.0638841	18.8212	27.8002	0.677017	-0.562735	0.373698
Tjp1	29.3706	14.9226	1.96819	0.976872	0.0636944	11.446	19.4035	0.589894	-0.761473	0.463286
Nudcd2	478.958	342.286	1.39929	0.484699	0.0638226	348.608	363.133	0.960001	-0.0588928	0.7235
Cib1	866.256	1066.93	0.811912	-0.300605	0.064017	944.089	1206.19	0.782702	-0.353464	0.0758426
Fcrla	2929.6	3568.05	0.821065	-0.284431	0.0639756	3041.01	3753.9	0.810094	-0.303839	0.138809
Ptgir	44.1979	70.4245	0.627593	-0.672098	0.0641474	77.7036	80.7337	0.962468	-0.0551902	0.816952
Tecpr1	1045.63	1733.21	0.603292	-0.729073	0.0642884	2462.77	2386.4	1.032	0.0454472	0.812384
1810034E14Rik	33.2659	55.5019	0.599364	-0.738495	0.0643607	73.4464	128.802	0.570229	-0.810387	0.017217
Slc16a1	991.292	795.211	1.24658	0.317973	0.0645343	877.376	641.414	1.36788	0.451939	0.101102
Pparg	15.1404	30.2433	0.500622	-0.998207	0.0646596	3.07593	32.5149	0.0946006	-3.40201	6.13722e-05
Adrbk1	8180.79	9951.92	0.822031	-0.282735	0.0648013	10038.5	10550.7	0.951459	-0.0717869	0.69118
Bmper	8.64187	1.72811	5.00077	2.32215	0.06474	#N/A	#N/A	#N/A	#N/A	#N/A
Tarm1	99.2869	40.8123	2.43277	1.2826	0.064772	32.3132	12.3413	2.6183	1.38863	0.082946
Ccdc86	835.111	596.132	1.40088	0.486337	0.0649022	662.298	517.288	1.28033	0.356513	0.122878
Abcd4	252.355	327.826	0.769783	-0.377475	0.0649875	338.635	320.942	1.05513	0.0774176	0.826219
Prrg1	16.2265	5.88263	2.75838	1.46382	0.0651382	23.0995	6.57432	3.51359	1.81295	0.0381555
4933421E11Rik	572.883	415.77	1.37789	0.462457	0.0651164	521.677	412.575	1.26444	0.338501	0.57578
Bbc3	167.052	219.981	0.759392	-0.397083	0.0652353	178.391	259.106	0.688484	-0.538505	0.0369856
Pank3	909.496	735.423	1.2367	0.306493	0.0653754	1060.12	562.201	1.88565	0.915063	0.0319225
Hlcs	275.248	359.367	0.765924	-0.384727	0.0653787	359.847	356.536	1.00929	0.0133361	0.85915
Cdv3	2775.36	2258.7	1.22874	0.29718	0.0654869	2336.06	2266.36	1.03076	0.0437044	0.810137
Ech1	888.788	1102.89	0.80587	-0.311381	0.0655733	941.635	1245.36	0.756118	-0.403317	0.0480761
Mcam	78.0803	51.7794	1.50794	0.59258	0.0655864	69.5479	126.229	0.550967	-0.859961	0.0129163
Slc25a35	27.7751	46.9605	0.591456	-0.757657	0.0658193	60.5275	67.6596	0.894589	-0.160703	0.724844
A130040M12Rik	108.899	76.5728	1.42217	0.508093	0.0659373	89.3289	71.2671	1.25344	0.325892	0.58592
Armc3	30.907	51.2475	0.603092	-0.729549	0.0659234	18.5998	24.7198	0.752425	-0.41038	0.568998
Racgap1	351.84	451.627	0.77905	-0.360212	0.065983	452.494	531.624	0.851155	-0.232507	0.31069
Coro1b	3485.04	4237.68	0.822392	-0.282103	0.0660477	3363.6	4031.19	0.834394	-0.2612	0.206693
Ubtd2	265.861	202.035	1.31592	0.396068	0.0661623	225.887	210.229	1.07448	0.103637	0.657547
Anp32e	2873.47	2344.35	1.2257	0.293605	0.0662242	2242.42	2190.17	1.02386	0.0340185	0.795673
Pde2a	2360.97	3320.2	0.711092	-0.491893	0.0662083	5056.13	5378.25	0.940107	-0.089103	0.607595
St3gal4	481.497	381.335	1.26266	0.336469	0.0662829	430.273	454.496	0.946705	-0.0790132	0.701156
Shisa2	6.73336	0.864055	7.79275	2.96213	0.0663704	3.6841	4.16994	0.883488	-0.178717	1
Ttll12	395.557	502.575	0.787061	-0.345453	0.0664629	458.502	536.055	0.855327	-0.225453	0.351491
Tnfrsf1b	6302.3	5171.96	1.21855	0.285169	0.0664206	4437.42	3648.83	1.21612	0.282285	0.123617
Glo1	300.125	383.794	0.781995	-0.354769	0.0665739	362.497	501.586	0.722702	-0.468528	0.0497904
Chst15	486.95	681.845	0.714166	-0.485669	0.0665866	496.609	417.486	1.18952	0.250382	0.44822
Ddx60	472.51	371.102	1.27326	0.348531	0.0667746	304.586	92.791	3.28249	1.71479	0.172177
Ldb1	2972.64	3627.75	0.819415	-0.287333	0.0667609	4116.99	4798.24	0.858021	-0.220916	0.235829
Sla	3900.7	4779.79	0.816082	-0.293215	0.0669301	3105.3	3183.92	0.975307	-0.0360715	0.928903
Steap2	6.6551	0.89734	7.41647	2.89073	0.066937	#N/A	#N/A	#N/A	#N/A	#N/A
Bzw1	3468.42	2849.16	1.21735	0.283746	0.0675273	2788.77	2068.17	1.34843	0.431277	0.203848
Cct3	5974.53	4893.84	1.22083	0.287858	0.0675013	4634.19	4018.61	1.15318	0.20562	0.351823
9030425E11Rik	11.0886	3.12405	3.54944	1.82759	0.0674167	2.86853	6.70562	0.42778	-1.22506	0.642099
Gmnn	214.95	281.564	0.763413	-0.389464	0.0675003	195.932	309.974	0.632092	-0.661794	0.0458231
Ifit1	7268.02	4318.07	1.68316	0.751175	0.0675877	3232.17	712.686	4.53519	2.18116	0.229669
E130303B06Rik	71.0627	103.793	0.684662	-0.546537	0.0676361	72.8383	108.232	0.672981	-0.571362	0.125515
Gcnt1	286.335	383.665	0.746317	-0.42214	0.0677076	306.726	316.49	0.96915	-0.0452083	0.991782
Neil1	778.863	971.05	0.802083	-0.318176	0.0677681	823.344	937.539	0.878197	-0.187383	0.510207
Chchd4	740.775	512.612	1.4451	0.531169	0.0677348	594.353	496.703	1.1966	0.258938	0.284608
Dusp10	484.895	698.823	0.693874	-0.527255	0.0680043	652.5	976.369	0.668293	-0.581448	0.00905396
Azin1	1803.77	1475.53	1.22246	0.289785	0.0682271	1471.14	1242.93	1.1836	0.243183	0.393977
Carns1	622.212	775.164	0.802685	-0.317094	0.0684888	955.391	958.974	0.996264	-0.00539995	0.964681
Fam26f	1267.46	829.934	1.52719	0.610876	0.0684448	290.499	372.671	0.779506	-0.359367	0.256572
Dgkg	8.33844	19.8746	0.419552	-1.25308	0.0684785	19.236	32.1015	0.599226	-0.738827	0.24793
Gm6548	6631.6	5490.5	1.20783	0.27242	0.0685909	4696.09	4554.29	1.03114	0.0442358	0.834343
Otud4	2246.34	1840.95	1.22021	0.287128	0.0686502	2341.47	1321.37	1.77201	0.825385	0.057175
Plekhm2	594.584	742.694	0.800577	-0.320888	0.0690389	657.777	589.176	1.11644	0.1589	0.521886
Cul7	173.366	235.135	0.737305	-0.439667	0.0689787	243.984	261.395	0.93339	-0.0994478	0.793418
Gm5617	61.8429	89.3678	0.692004	-0.531149	0.0690172	89.814	107.744	0.833584	-0.2626	0.420926
Ikzf5	294.595	227.926	1.29251	0.370172	0.0687117	306.575	217.066	1.41236	0.498106	0.0538867
Ing4	1048.69	1293.06	0.81101	-0.302209	0.068863	1209.86	1606.93	0.752904	-0.409463	0.0559969
Gse1	908.196	1126.13	0.806478	-0.310292	0.0688591	1266.15	1257.71	1.00671	0.00965354	0.941822
Ms4a3	6.20475	15.7534	0.393868	-1.34422	0.0690121	27.2264	54.944	0.495531	-1.01295	0.239227
Esrra	376.579	475.39	0.792148	-0.336159	0.068908	418.669	491.237	0.852274	-0.23061	0.295413
Eef1e1	749.66	444.646	1.68597	0.753579	0.0688295	413.868	401.75	1.03016	0.0428697	0.76832
Ctsg	6.96815	17.1493	0.406323	-1.2993	0.0692283	84.9346	131.376	0.646498	-0.629282	0.273793
Thy1	1600.61	1958.65	0.8172	-0.291239	0.0692703	3101.7	4404.35	0.704235	-0.505871	0.0973366
Rnf4	2413.22	1977	1.22065	0.287648	0.0691923	1832.87	1463.96	1.25199	0.324227	0.126959
Cebpd	145.678	195.255	0.746088	-0.422583	0.0694938	113.536	132.558	0.856497	-0.22348	0.433763
Tdrd7	849.461	675.2	1.25809	0.331232	0.0695936	574.921	342.635	1.67794	0.746693	0.271198
Tcp11l2	1340.12	1094.68	1.22421	0.291851	0.0697185	1429.22	1315.86	1.08615	0.119225	0.707426
Fam105a	815.714	1118.35	0.729393	-0.455232	0.0697219	1358.93	1980.35	0.686206	-0.543286	0.108101
Pkm2	6287.13	7551.59	0.832557	-0.264379	0.0697657	5609.79	6405.39	0.875793	-0.191338	0.376226
Atp10a	481.181	377.347	1.27517	0.35069	0.0698401	352.795	301.068	1.17181	0.228739	0.337489
Nab1	1774.16	1456.42	1.21816	0.284709	0.0699128	1462.07	1100.78	1.32822	0.409491	0.146026
Sertad3	423.42	533.816	0.793196	-0.334252	0.0701023	345.824	482.09	0.717343	-0.479266	0.0468437
Eef2k	152.344	206.155	0.738975	-0.436402	0.0701329	220.691	264.534	0.834262	-0.261428	0.292031
Gm16675	75.8189	108.911	0.696155	-0.522519	0.0700712	78.4841	52.1438	1.50515	0.589903	0.132943
Zfp503	30.134	50.4833	0.596909	-0.744416	0.0701845	10.0293	18.8588	0.531811	-0.911014	0.308293
Rap1gap2	95.9805	146.932	0.653231	-0.614335	0.0703771	133.13	121.512	1.09561	0.131738	0.6389
Lats1	880.634	712.125	1.23663	0.306412	0.0704526	821.844	623.96	1.31714	0.397409	0.25659
Cbl	234.739	308.154	0.761759	-0.392593	0.070509	501.562	294.357	1.70392	0.768859	0.0644665
Urb2	555.992	440.461	1.2623	0.336052	0.0707006	491.81	323.778	1.51898	0.603099	0.149094
Tmem160	515.815	680.979	0.757461	-0.400757	0.0707216	665.525	773.876	0.859988	-0.217611	0.354836
Dcaf13	1392.26	1127.59	1.23473	0.30419	0.0706699	1085.15	1218.25	0.89075	-0.166907	0.488074
1110032A03Rik	100.805	141.348	0.713174	-0.487675	0.0708918	122.486	154.235	0.794152	-0.332514	0.306278
Ptgr1	52.086	79.1982	0.657667	-0.604571	0.0708505	54.01	75.6428	0.714014	-0.485977	0.219183
Fcrl1	2448.05	1987.81	1.23153	0.300453	0.0708188	1969.53	1681.12	1.17156	0.228427	0.246373
Wbp1	395.4	496.959	0.795638	-0.329816	0.0709379	481.119	656.215	0.733174	-0.447773	0.0538137
Prc1	216.427	281.232	0.769568	-0.377879	0.071265	249.208	262.316	0.950028	-0.0739582	0.916914
Atp6v0e	1625.79	1963.77	0.827893	-0.272484	0.071242	1520.96	2128.03	0.714728	-0.484534	0.0181072
H2afv	1173.72	1428.19	0.821824	-0.283098	0.0712659	1400.91	1873.36	0.747805	-0.419267	0.122698
Casp4	2113.84	1508.76	1.40104	0.486502	0.0711767	1137.72	807.553	1.40885	0.494521	0.101119
D330050I16Rik	19.7401	36.0933	0.546919	-0.8706	0.0711368	31.9125	49.7022	0.642073	-0.639191	0.20202
Fabp4	35.0659	9.7376	3.60109	1.84843	0.0715788	10.8519	30.0165	0.361531	-1.46781	0.0373366
Atp2a3	1621.81	1982.62	0.818014	-0.289803	0.0716431	2775.69	2826.27	0.982104	-0.0260526	0.997278
Hps6	213.501	278.939	0.765404	-0.385707	0.0718225	243.231	283.487	0.857998	-0.220954	0.330362
Rnmtl1	250.934	169.298	1.4822	0.567743	0.0718045	198.136	165.524	1.19703	0.259456	0.413526
Bsn	36.8083	58.7251	0.62679	-0.673947	0.0717821	59.0898	50.4723	1.17074	0.227416	0.632367
Nkrf	346.984	266.146	1.30374	0.382651	0.0718763	301.102	213.31	1.41157	0.497301	0.060809
Ifit2	4671.55	2816.58	1.65859	0.729956	0.0719873	1770.95	573.563	3.08763	1.6265	0.286047
Nfatc2ip	566.975	455.086	1.24586	0.317147	0.0720669	593.615	404.849	1.46627	0.552146	0.12834
Pdk1	1035.95	1284.42	0.806548	-0.310168	0.0722456	1102.64	1174.9	0.938494	-0.0915803	0.608925
Gpam	31.1322	51.8467	0.600466	-0.735845	0.0724602	71.9314	27.0674	2.6575	1.41007	0.00298043
Prdm5	7.65329	1.29608	5.90494	2.56192	0.072442	2.04594	6.02956	0.339318	-1.55929	0.432301
Hilpda	356.331	277.509	1.28404	0.360685	0.0724987	242.082	315.079	0.768321	-0.380219	0.232583
Usp25	2446.8	2012.67	1.2157	0.281786	0.0723639	2007.57	1054.88	1.90314	0.928378	0.145284
Gm12216	79.0099	113.83	0.694106	-0.526772	0.0725163	53.4018	79.5306	0.671463	-0.574621	0.169862
Ube2e3	672.103	535.047	1.25616	0.329018	0.0723015	584.816	552.591	1.05832	0.0817708	0.991625
Myo1c	3308.6	4031.48	0.820692	-0.285088	0.0723275	3846.4	3745.77	1.02686	0.0382442	0.701902
Il16	4668.21	6266.49	0.744948	-0.424789	0.0721998	6049.5	6716.12	0.900743	-0.150812	0.361896
Fgfr3	13.9953	4.95201	2.82619	1.49886	0.0726285	16.5819	19.3663	0.856227	-0.223935	0.664621
Icam2	1005.37	1224.16	0.821268	-0.284076	0.0727004	1370.64	1584.14	0.865224	-0.208854	0.272849
Ephb4	20.9539	9.30557	2.25176	1.17105	0.072808	7.97636	9.07274	0.879156	-0.185809	0.852665
Ythdc1	2385.51	1957.86	1.21843	0.28502	0.07299	2212.85	1848.19	1.19731	0.259794	0.213853
Skil	2908.09	2168.45	1.34109	0.423407	0.0730754	2709.32	1356.16	1.99779	0.998404	0.0247251
Slc34a2	14.0736	4.81887	2.92052	1.54622	0.0729367	5.52263	5.57886	0.989922	-0.0146131	1
Gprc5a	99.4255	69.8267	1.42389	0.509836	0.0730524	99.1789	88.5289	1.1203	0.163886	0.746108
Itpr3	1746	2134.23	0.818096	-0.289658	0.0730437	2607.2	2405.39	1.0839	0.116232	0.539659
Ahsa1	3479.99	2858.24	1.21753	0.283955	0.0733327	2377.33	2214.29	1.07363	0.102497	0.716635
Fibin	7.49677	1.36265	5.5016	2.45985	0.0734705	#N/A	#N/A	#N/A	#N/A	#N/A
Gusb	683.948	849.913	0.804727	-0.313429	0.0734299	766.757	946.839	0.809808	-0.304349	0.215683
S1pr3	162.58	214.929	0.756432	-0.402717	0.0736549	178.823	177.281	1.0087	0.0124938	0.783432
Wdr90	253.668	383.592	0.661296	-0.596631	0.0736751	459.359	455.113	1.00933	0.0133981	0.942203
Esf1	634.29	509.488	1.24496	0.316094	0.0737208	553.417	395.946	1.39771	0.483063	0.116328
Ccdc12	933.088	1144.27	0.815445	-0.294341	0.0737923	874.443	1212.26	0.721333	-0.471264	0.0230602
Nr1d2	608.128	487.323	1.24789	0.319495	0.0739854	619.242	548.623	1.12872	0.174688	0.491464
Gbp7	7631.45	5133.17	1.48669	0.572108	0.0738886	2235.08	851.806	2.62393	1.39173	0.163237
Kcnh4	80.5848	53.0096	1.52019	0.604253	0.0739841	93.8426	68.6355	1.36726	0.451289	0.178742
Grb7	41.7512	68.1306	0.612812	-0.706484	0.0738969	75.285	132.427	0.568502	-0.814762	0.0168648
Polg2	310.138	398.416	0.778428	-0.361365	0.0742233	454.666	556.888	0.816441	-0.29258	0.171807
Htatip2	308.62	391.637	0.788024	-0.343689	0.0742461	342.839	473.617	0.723874	-0.466189	0.0527337
9930013L23Rik	7.49677	1.29608	5.78417	2.53211	0.0742469	2.04594	6.12361	0.334107	-1.58162	0.36604
E030030I06Rik	79.3518	111.369	0.71251	-0.489017	0.0742044	103.106	126.415	0.815612	-0.294046	0.397024
Noc4l	2045.8	1609.36	1.27119	0.346181	0.0741352	1340.95	1157.67	1.15832	0.212034	0.333103
Cct8	6584.74	5425.21	1.21373	0.279447	0.0747037	4871.29	4893.87	0.995386	-0.00667264	1
Acrbp	254.293	326.198	0.779565	-0.359259	0.0747618	363.133	407.368	0.891413	-0.165835	0.435481
Sbf1	2706.12	3289.9	0.822553	-0.281819	0.0747655	3913.44	3597.15	1.08793	0.12158	0.510968
Larp1	4852.07	3759.13	1.29074	0.368203	0.0747636	4035.31	2660.48	1.51676	0.600997	0.00279381
Nipal1	114.213	80.2946	1.42243	0.508354	0.0750256	172.646	157.654	1.0951	0.131057	0.87066
Irf6	53.3684	81.3583	0.655968	-0.608304	0.0751222	154.925	180.103	0.860206	-0.217246	0.589922
Col23a1	178.737	131.676	1.3574	0.440851	0.0752644	93.1853	70.5715	1.32044	0.401018	0.299609
Tnfaip8l1	101.931	152.148	0.66995	-0.577875	0.07531	201.145	241.261	0.833726	-0.262354	0.333199
Col6a1	36.7698	14.7895	2.48622	1.31395	0.0755075	21.6828	22.0333	0.984091	-0.0231362	1
Vegfa	361.783	284.987	1.26947	0.344229	0.0754754	313.244	235.474	1.33027	0.411717	0.24804
Fam108c	496.175	393.734	1.26018	0.333626	0.0756243	388.371	361.084	1.07557	0.105101	0.651194
Nr2f6	202.207	262.521	0.77025	-0.376602	0.0755883	274.515	309.014	0.888356	-0.170791	0.437027
Dach1	9.49316	2.29328	4.13956	2.04948	0.0755967	15.3305	9.65475	1.58787	0.667095	0.409471
Rfx5	1197.23	979.133	1.22275	0.290125	0.0756581	852.54	600.35	1.42007	0.505964	0.1438
Tgfb2	18.2037	7.51089	2.42364	1.27717	0.0763515	7.76193	13.1486	0.590322	-0.760425	0.579678
D8Ertd738e	1844.68	2219.38	0.831168	-0.266789	0.0758826	2260.39	2726.99	0.828896	-0.270737	0.201034
Gpr137	302.268	383.561	0.788056	-0.343629	0.0757967	447.382	458.834	0.975042	-0.0364643	0.769927
Fhod1	644.42	803.351	0.802164	-0.31803	0.0763888	740.237	819.105	0.903715	-0.146061	0.634725
Atf1	825.718	665.695	1.24039	0.310788	0.0761097	584.633	584.069	1.00097	0.00139229	1
Cxcl1	925.588	374.42	2.47206	1.30571	0.0764852	424.473	639.966	0.663274	-0.592324	0.092599
Gm16515	318.566	449.266	0.709081	-0.495977	0.0765107	417.46	558.725	0.747165	-0.420501	0.0958021
Arih1	2936.33	2423.29	1.21171	0.277049	0.0764792	2720.92	1985.54	1.37037	0.454565	0.0383509
Tppp3	28.3724	48.224	0.588345	-0.765265	0.0761779	13.2986	16.2859	0.816574	-0.292345	0.639478
Inpp5k	1385.63	1695.97	0.817013	-0.291568	0.0760664	1573.46	1914.36	0.821925	-0.282921	0.179344
Mef2b	88.8943	59.9879	1.48187	0.567419	0.0762849	90.1305	94.294	0.955845	-0.0651507	0.915922
Slmo2	823.799	651.733	1.26401	0.33801	0.0761711	621.896	655.015	0.949438	-0.0748548	0.75172
Timm23	140.969	85.0469	1.65755	0.729052	0.0764344	104.245	75.9054	1.37335	0.457698	0.185732
Brix1	1547.42	1162.09	1.33158	0.413143	0.0764728	1184.79	1166.63	1.01557	0.0222839	0.961545
B4galt5	2731.08	1957.53	1.39516	0.480434	0.0761569	1981.16	1166	1.69911	0.764775	0.166646
Tmem185b	668.532	533.881	1.25221	0.324478	0.0763038	481.426	498.601	0.965552	-0.0505738	0.841895
Rundc3b	307.29	400.876	0.766548	-0.383552	0.0758971	452.61	466.839	0.969521	-0.0446555	0.806525
Arhgdib	10643.4	12774.2	0.833197	-0.263271	0.0759129	11944.8	16922.5	0.70585	-0.502566	0.00922487
Smpdl3a	550.025	686.527	0.80117	-0.31982	0.0765718	751.388	1050.61	0.715192	-0.483598	0.0980555
Col9a3	93.9444	64.442	1.45781	0.543805	0.0766596	61.2729	30.5613	2.00492	1.00354	0.175398
Loxl4	21.6486	9.90402	2.18584	1.12819	0.0767236	10.8449	12.2845	0.882812	-0.179821	0.944312
Snx32	73.0688	103.925	0.703092	-0.508216	0.0767697	147.016	179.18	0.820494	-0.285436	0.355301
Enkur	11.8616	3.4895	3.39923	1.76521	0.0768845	3.06891	7.30717	0.419986	-1.25159	0.450853
Hacl1	97.3303	133.337	0.729955	-0.454122	0.0769862	129.239	161.805	0.798734	-0.324213	0.314182
Tcf19	172.817	226.693	0.762338	-0.391498	0.0771042	208.436	244.623	0.852071	-0.230955	0.341529
Man2a2	725.468	987.436	0.734699	-0.444775	0.0771338	1307.73	1210.22	1.08057	0.111795	0.565269
Zhx2	2809.21	2327.22	1.20711	0.271556	0.0772843	2929.32	2280.58	1.28446	0.361166	0.0701458
Pfkfb3	1106.02	902.523	1.22547	0.293339	0.0773407	903.963	681.156	1.3271	0.408278	0.271542
Eif2ak2	1927.54	1310.86	1.47044	0.55625	0.0772749	1305.26	492.582	2.64983	1.4059	0.18929
Cav2	28.5975	14.1577	2.01992	1.0143	0.0773798	16.1601	22.4095	0.721129	-0.471671	0.444365
Tln1	5560.35	6734.46	0.825658	-0.276384	0.0773691	7047.79	6458.09	1.09131	0.126063	0.510512
Klf2	4834.83	5807.54	0.832509	-0.264463	0.0774476	6973.22	9487.77	0.734969	-0.444244	0.163123
Rab32	560.985	698.166	0.803512	-0.315608	0.0778947	310.871	390.444	0.796198	-0.3288	0.159013
Zbtb45	271.058	344.61	0.786564	-0.346364	0.0780493	303.53	337.114	0.900378	-0.151397	0.524499
Akr1c14	8.33844	1.72811	4.82518	2.27058	0.0780067	#N/A	#N/A	#N/A	#N/A	#N/A
Klra7	218.424	282.995	0.771827	-0.37365	0.0778515	270.602	403.424	0.670764	-0.576123	0.0178226
Fbxl20	888.654	1099.3	0.808379	-0.306896	0.0780014	1267.12	1209.63	1.04753	0.0669949	0.77223
Spry4	19.2609	5.38404	3.57741	1.83892	0.0779482	6.13782	13.9187	0.440975	-1.18123	0.284253
Sgms1	501.425	679.453	0.737984	-0.438339	0.0779351	769.334	726.431	1.05906	0.0827836	0.740091
Sec14l1	767.912	952.041	0.806595	-0.310083	0.0779491	867.929	845.461	1.02657	0.037839	0.860208
Zfp37	8.33844	1.76139	4.734	2.24306	0.0776529	#N/A	#N/A	#N/A	#N/A	#N/A
Fam171a1	15.4535	5.78278	2.67233	1.4181	0.0776104	7.16079	4.03864	1.77307	0.826249	0.729598
Herc6	2670.88	1776.91	1.5031	0.587942	0.0778004	1139.29	529.139	2.15309	1.10641	0.307587
Pus1	963.918	776.627	1.24116	0.311688	0.0779934	860.199	694.498	1.23859	0.308699	0.208935
Akap1	78.0213	52.4444	1.48769	0.573078	0.0783136	59.4765	40.7608	1.45916	0.545138	0.200552
Cfd	10.4131	2.19342	4.74742	2.24714	0.078336	5.73706	2.40437	2.38609	1.25465	0.659032
Rnf144a	441.332	600.157	0.73536	-0.443477	0.0782613	487.708	466.104	1.04635	0.0653644	0.731192
Pspn	4.44314	12.6626	0.350887	-1.51092	0.0785418	5.11485	15.7411	0.324936	-1.62177	0.0964885
Stx1a	60.9627	89.268	0.682918	-0.550216	0.078663	124.809	151.005	0.826523	-0.274873	0.43763
Pdp1	267.525	206.155	1.29769	0.375942	0.0788429	259.125	172.982	1.49799	0.583026	0.129496
Scn4a	322.276	477.251	0.675275	-0.566453	0.0789776	445.699	454.118	0.981461	-0.0269967	0.970479
Hp	267.004	529.171	0.504571	-0.986872	0.0790094	776.641	719.6	1.07927	0.110053	0.931626
Galntl4	9.18011	2.22671	4.12273	2.0436	0.0790841	1.02297	7.21312	0.141821	-2.81786	0.129328
Ccdc25	785.807	630.529	1.24627	0.317612	0.0789272	565.538	547.214	1.03349	0.0475178	0.894021
Nfkb2	7706.2	6392.46	1.20551	0.269649	0.0789258	7629.18	5097.46	1.49666	0.58175	0.00466859
Pphln1	894.032	726.015	1.23142	0.300327	0.0790589	800.143	665.101	1.20304	0.266684	0.27178
Urb1	855.365	694.94	1.23085	0.29965	0.0791374	941.97	606.567	1.55295	0.635013	0.00422885
LOC100038947	8.18191	19.3427	0.422997	-1.24128	0.0791903	2.04594	9.16679	0.22319	-2.16365	0.222633
Add1	3847.79	4676.05	0.822872	-0.28126	0.0792688	5206.18	5587.06	0.931828	-0.101864	0.631105
Fchsd1	282.421	360.364	0.78371	-0.351608	0.0794403	421.095	363.092	1.15975	0.213809	0.434565
Cldn18	33.7162	13.1938	2.55545	1.35358	0.0794486	15.3586	18.2768	0.840333	-0.250967	0.635807
Gm14137	38.0317	59.2244	0.642162	-0.63899	0.0796006	57.0508	45.983	1.24069	0.311148	0.534468
Cebpz	1612.82	1332.38	1.21048	0.275574	0.0797691	1564.74	1105.41	1.41552	0.501335	0.125611
Rgnef	8.40708	1.79468	4.68445	2.22788	0.0799315	7.36819	3.49389	2.10888	1.07648	0.621431
Klhl25	313.396	396.787	0.789835	-0.340377	0.0798465	363.935	417.472	0.871759	-0.197999	0.363077
Pou6f1	1638.38	2002.66	0.818102	-0.289647	0.0799131	1774.51	1921.01	0.923738	-0.114444	0.655376
Eif2s1	1969.33	1528.64	1.28829	0.365458	0.0799921	1667.38	1446.44	1.15275	0.205075	0.439083
Ctsa	1841.74	2231.38	0.825381	-0.276867	0.0801919	2008.37	2425.6	0.827989	-0.272317	0.201455
Inhbb	9.94351	2.65873	3.73994	1.90302	0.0801686	4.29928	2.62973	1.63488	0.709183	0.831199
Cp	64.9459	41.9753	1.54724	0.629699	0.0801984	23.9221	27.9688	0.855312	-0.225477	0.899306
Ndufaf4	697.41	468.678	1.48804	0.57341	0.0804273	640.331	487.144	1.31446	0.394469	0.12846
Smad7	602.366	805.937	0.747411	-0.420027	0.0803601	1044.09	1150.03	0.907883	-0.139422	0.435697
Carhsp1	778.193	951.246	0.818078	-0.28969	0.0804391	664.685	800.495	0.830342	-0.268222	0.226783
Tspan7	57.1855	25.7905	2.2173	1.14881	0.0805002	24.945	29.5286	0.844776	-0.243359	0.661518
Utp15	1082.2	883.347	1.22512	0.292922	0.0806774	951.971	670.227	1.42037	0.506267	0.0230066
D19Ertd737e	410.736	324.304	1.26652	0.340867	0.0807582	301.274	317.599	0.948598	-0.0761313	0.831088
Txnrd1	2008.39	1647.97	1.2187	0.285342	0.080866	1583.54	1218.54	1.29954	0.377998	0.0743163
Dntt	23.5475	44.8996	0.524448	-0.931127	0.0812398	49.8971	84.453	0.590827	-0.759193	0.0599261
A530099J19Rik	9.40528	21.2373	0.442867	-1.17506	0.0811846	0.815568	9.2981	0.0877134	-3.51106	0.0625307
Wdtc1	928.271	1185.01	0.783343	-0.352284	0.0812475	1275.17	1191.78	1.06997	0.0975768	0.572927
Mx1	2480.49	1049.27	2.36402	1.24124	0.0813578	1306.43	257.128	5.08086	2.34507	0.23112
Irgm2	7931.72	6626.68	1.19694	0.259347	0.0815837	3262.23	2111.25	1.54516	0.627759	0.173152
Phospho1	4.97176	13.992	0.355329	-1.49277	0.0816813	2.65411	9.20404	0.288363	-1.79404	0.28082
Psmd14	1779.94	1460	1.21914	0.285859	0.0817438	1307.65	1472.74	0.887907	-0.17152	0.434898
Plod3	458.036	567.847	0.806619	-0.310041	0.0817916	500.623	499.088	1.00308	0.00443127	1
Gm13031	2.90671	10.3028	0.282129	-1.82557	0.0819317	14.7434	10.1623	1.4508	0.536849	0.823243
Fam134a	1285.9	1567.88	0.820155	-0.286031	0.0818613	1507.43	1758.98	0.856988	-0.222652	0.23666
Gas6	33.7162	14.5898	2.31095	1.20849	0.0819286	13.1052	18.9156	0.692828	-0.529431	0.384006
Rgs11	30.134	49.7191	0.606084	-0.72241	0.0821055	64.2467	93.3749	0.688052	-0.539411	0.136185
Dcxr	104.524	141.78	0.737226	-0.439822	0.0820364	116.791	145.989	0.799998	-0.321932	0.2764
Pa2g4	4290.62	3535.38	1.21362	0.279321	0.0820704	3534.46	2991.97	1.18131	0.240392	0.243605
Ergic2	749.06	608.362	1.23127	0.300151	0.0821322	623.13	521.763	1.19428	0.256138	0.445216
Slc25a24	114.742	156.47	0.733315	-0.447496	0.0821908	185.97	185.548	1.00227	0.00327323	0.98309
2610507I01Rik	132.016	177.539	0.743586	-0.427429	0.0822275	213.481	267.352	0.798501	-0.324634	0.223998
Chchd8	128.55	170.228	0.755168	-0.405131	0.0824373	142.566	174.559	0.816717	-0.292092	0.289942
Lin54	391.103	293.698	1.33165	0.413215	0.0823743	417.587	238.106	1.75379	0.810474	0.00309689
Alpl	379.809	296.223	1.28217	0.358588	0.0824383	369.929	279.294	1.32451	0.405464	0.289033
Sidt2	4498.1	5418.52	0.830133	-0.268585	0.0824027	5580.71	5483.99	1.01764	0.025224	0.89109
Prr5l	119.782	171.725	0.697521	-0.519691	0.0825492	123.938	126.566	0.979234	-0.030274	0.907416
Sds	16.4421	6.84654	2.40152	1.26394	0.0826519	20.8602	12.3785	1.68519	0.752911	0.362842
Dnase2a	490.371	604.539	0.811148	-0.301963	0.082619	530.524	630.764	0.841083	-0.249681	0.263805
Efha2	97.1051	66.5023	1.46018	0.546143	0.0827833	96.7042	71.173	1.35872	0.442247	0.345641
2410002F23Rik	1735.33	1409.42	1.23123	0.300106	0.0830384	1792.65	1436.78	1.24768	0.31925	0.154314
Accs	128.296	171.125	0.749723	-0.41557	0.0832303	238.06	252.456	0.942979	-0.0847025	0.719516
Wwtr1	24.9467	12.1973	2.04526	1.03229	0.0832032	12.2827	15.1023	0.813297	-0.298146	0.664122
Gab2	136.566	189.273	0.721528	-0.470873	0.0833181	75.0354	120.554	0.622422	-0.684035	0.123606
Sema4d	2941.99	3557.69	0.82694	-0.274146	0.083591	2519.01	2095.35	1.20219	0.265667	0.246676
Fxr1	1502.88	1242.52	1.20954	0.274463	0.0835946	1230.21	1066.25	1.15377	0.206355	0.354011
Ghr	24.6528	7.7106	3.19727	1.67684	0.0836379	5.31523	7.53253	0.705637	-0.503001	0.674485
Por	1409.62	1706.66	0.82595	-0.275873	0.0837277	1322.86	1377.35	0.960439	-0.0582347	0.817527
Pstpip2	148.038	207.717	0.71269	-0.488653	0.0838985	78.6704	60.4465	1.30149	0.380163	0.295098
Trim21	1962.04	1619.4	1.21158	0.276895	0.083973	1133.33	639.498	1.77221	0.825553	0.167481
Tmtc1	16.3638	6.64684	2.4619	1.29977	0.0840518	6.34522	6.34897	0.99941	-0.000850721	1
Sos1	847.847	690.089	1.2286	0.297021	0.0841442	881.563	590.001	1.49417	0.579345	0.0987793
6720489N17Rik	34.7336	19.4426	1.78647	0.837114	0.0842059	22.8991	39.3519	0.581906	-0.781142	0.250699
D330012F22Rik	118.774	161.587	0.735048	-0.444089	0.0843107	144.003	168.641	0.853902	-0.227858	0.449162
Il1rl2	9.40528	21.2699	0.442188	-1.17727	0.0845506	25.1665	6.57432	3.828	1.93659	0.029634
A830007P12Rik	926.951	1199.84	0.772562	-0.372277	0.084793	1144.15	1252.49	0.913496	-0.130529	0.505344
Top1	1731.62	1436.35	1.20557	0.269714	0.0848457	1549.72	1057.45	1.46552	0.551414	0.137072
Zdhhc7	684.223	842.065	0.812553	-0.299466	0.0851029	774.329	844.279	0.917148	-0.124774	0.551923
Smek1	2118.43	1757.73	1.20521	0.269287	0.0852518	1901.02	1540.56	1.23398	0.303315	0.2635
Ipo5	2698.09	2234.15	1.20766	0.272213	0.0853597	2325.85	1818.82	1.27877	0.354758	0.0709541
Wdr62	250.212	320.68	0.780255	-0.357982	0.0853686	370.231	353.512	1.04729	0.0666659	0.849694
Gm6524	126.888	92.4919	1.37188	0.456152	0.0854844	62.7668	63.6778	0.985695	-0.0207871	0.939509
Plekho1	1477.89	1779.75	0.830391	-0.268137	0.0855512	1616.56	2111.5	0.765598	-0.385341	0.0648655
Zfp167	26.2194	50.5173	0.519019	-0.946141	0.0857237	49.876	41.9443	1.1891	0.24987	0.572979
Trim13	127.151	91.7277	1.38618	0.471116	0.0857074	97.0698	82.368	1.17849	0.236939	0.565545
Ass1	99.0919	133.802	0.740585	-0.433262	0.0858257	110.28	156.62	0.704129	-0.506089	0.111702
AU019823	713.309	582.275	1.22504	0.292827	0.0859066	712.842	579.41	1.23029	0.298999	0.214875
Eif3a	4288.64	3591.05	1.19426	0.256112	0.0860584	3879.8	2671.22	1.45245	0.538486	0.0378346
Hsp90ab1	42769.4	35700.6	1.198	0.26063	0.0860275	29102.2	25052.5	1.16165	0.216175	0.278583
Mtap7	329.133	257.835	1.27652	0.35222	0.0862589	251.806	170.258	1.47896	0.564588	0.0568525
Kif1b	2124.16	1733.26	1.22553	0.293405	0.0862962	2658.74	1678.01	1.58446	0.663995	0.00284451
Mmp2	38.5507	22.4335	1.71844	0.781102	0.0866665	18.0267	21.0946	0.854566	-0.226736	0.666874
Ccdc134	253.295	322.909	0.784414	-0.350312	0.086636	357.65	371.867	0.961767	-0.0562401	0.706847
Tysnd1	502.627	624.979	0.804229	-0.314321	0.0867107	659.074	714.2	0.922815	-0.115887	0.570326
Ndufv3	857.935	1037.72	0.826751	-0.274475	0.0866537	921.088	1167.89	0.788679	-0.342489	0.17261
Leng8	3028.84	3642.8	0.831458	-0.266284	0.0866842	4258.74	3592.86	1.18533	0.245293	0.230748
Plekhn1	102.058	138.954	0.734468	-0.445229	0.0868833	140.47	147.641	0.951433	-0.0718262	0.903368
Aes	4423.65	5264.4	0.840295	-0.251032	0.0868766	5386.57	6307.38	0.854011	-0.227673	0.223515
Mospd2	41.213	64.5752	0.638217	-0.647881	0.0870179	65.994	34.4491	1.9157	0.93787	0.117957
Ehd4	1112.17	883.35	1.25904	0.332319	0.0870665	762.438	590.564	1.29103	0.368527	0.477705
Tnni2	16.5986	31.0747	0.534152	-0.904679	0.0870988	16.7823	28.3077	0.592853	-0.754254	0.227081
Lrrk1	406.312	506.366	0.802409	-0.317591	0.087306	414.022	441.342	0.938099	-0.0921883	0.990406
2310010J17Rik	106.041	74.9112	1.41555	0.501366	0.0873665	91.41	118.095	0.77404	-0.36952	0.283394
Mfsd6	868.042	713.549	1.21651	0.282752	0.0874541	1054.86	809.323	1.30339	0.382268	0.083698
Eif5	6801.09	5633.16	1.20733	0.271823	0.0875301	6318.35	4995.83	1.26472	0.338823	0.0989232
Pdk4	17.5872	7.57746	2.32099	1.21474	0.0875101	7.98338	14.2009	0.562174	-0.830911	0.315268
Etf1	3493.65	2908.28	1.20128	0.264567	0.0876042	3134.21	2479.87	1.26386	0.337836	0.108518
Ppp1r3d	34.9684	57.3638	0.60959	-0.714088	0.0878474	19.0216	29.4345	0.646236	-0.629868	0.316981
Pfkm	77.1892	108.312	0.712658	-0.488719	0.0878929	76.1005	96.5493	0.788204	-0.34336	0.319702
Dcp2	1263.2	1035.66	1.2197	0.286528	0.0881323	1110.04	802.353	1.38348	0.468299	0.0481993
Erp29	2328.43	2790.92	0.834287	-0.261385	0.0880859	2341.79	3318.12	0.705757	-0.502756	0.0162838
Prpf40a	1225.9	1016.72	1.20574	0.269918	0.0880454	1204.01	756.705	1.59112	0.67004	0.0825218
Lcn2	5659.68	2256	2.50872	1.32695	0.0882914	5142.62	3934.38	1.3071	0.386369	0.656202
Phf6	1344.87	944.674	1.42363	0.509578	0.0883664	787.337	550.444	1.43037	0.516387	0.290985
Prok2	2.36848	9.30557	0.254523	-1.97413	0.0883963	5.9234	6.44302	0.919352	-0.121311	0.974219
Sla2	377.542	575.055	0.656531	-0.607065	0.0883768	608.776	793.074	0.767616	-0.381543	0.0862316
Mib2	828.06	1009.37	0.820376	-0.285642	0.0889376	1204.86	1085.95	1.10949	0.149902	0.575478
Cd3d	2371.41	2867.11	0.827107	-0.273855	0.088829	3759.92	5068.69	0.741793	-0.430911	0.194056
Rrp15	686.752	486.424	1.41184	0.497575	0.0889309	493.529	512.126	0.963686	-0.0533646	0.793379
Fam83f	2.29022	9.33885	0.245235	-2.02776	0.0887462	10.2297	9.7488	1.04933	0.0694673	1
Podxl	35.5465	13.2604	2.68065	1.42258	0.0889315	23.7568	25.3018	0.938936	-0.0909016	0.824639
Cmklr1	30.134	49.2538	0.61181	-0.708845	0.0887646	11.6464	25.9406	0.448964	-1.15533	0.153853
Susd1	238.018	306.557	0.776423	-0.365085	0.0888417	346.404	399.121	0.867918	-0.20437	0.412675
Stab1	14.0736	27.5186	0.511421	-0.967418	0.088994	9.19971	15.1023	0.609159	-0.715109	0.469967
Nop56	2307.18	1914.92	1.20484	0.268844	0.0890635	2195.88	1527.58	1.43749	0.523553	0.0229614
Fam129a	448.241	361.097	1.24133	0.311888	0.0890968	640.545	375.51	1.7058	0.770449	0.00243632
C5ar1	717.162	1026.63	0.698559	-0.517546	0.0891587	313.739	333.621	0.940407	-0.0886428	0.705092
Krit1	892.156	736.351	1.21159	0.276903	0.0894968	868.647	638.163	1.36117	0.444844	0.06017
Evi2a	486.358	607.932	0.800019	-0.321893	0.0893317	353.238	436.915	0.808483	-0.306711	0.251004
A530088E08Rik	17.4499	31.2737	0.557973	-0.841734	0.089406	37.0273	65.367	0.566453	-0.819973	0.310706
Ccr3	143.81	224.3	0.64115	-0.641266	0.089337	116.928	161.732	0.722975	-0.467983	0.420586
Rassf4	507.902	630.563	0.805474	-0.312091	0.0894322	556.739	526.716	1.057	0.0799765	0.59408
Hdac2	1327.12	1094.52	1.21252	0.278003	0.089517	1010.78	1047.08	0.96533	-0.0509064	0.831099
Map2k6	21.179	39.7492	0.532816	-0.908289	0.0896604	38.2577	55.2438	0.692524	-0.530064	0.214204
Clec14a	26.376	12.4629	2.11636	1.08158	0.089776	11.8749	14.0128	0.847431	-0.238832	0.731384
Mtch1	940.666	1137.76	0.826773	-0.274436	0.0897108	957.75	1211.69	0.790422	-0.339305	0.11373
Timm9	514.738	347.169	1.48267	0.5682	0.089733	424.571	375.867	1.12958	0.175787	0.580449
Cdk20	33.951	54.8043	0.619495	-0.690835	0.089592	42.1422	59.7332	0.705507	-0.503268	0.225514
Mbd6	1199.65	1459.17	0.822149	-0.282529	0.0899527	1540.53	1498.12	1.0283	0.040266	0.845057
Aqp3	51.8512	77.337	0.670459	-0.576779	0.0899758	86.9173	108.177	0.803471	-0.315682	0.310752
Cdk6	97.0365	64.8414	1.49652	0.581611	0.0900796	81.8165	59.2629	1.38057	0.465263	0.276285
Acpp	56.1969	83.7515	0.670996	-0.575624	0.0903089	111.012	120.236	0.923278	-0.115162	0.705859
Haghl	104.338	141.846	0.735576	-0.443053	0.0903922	143.961	169.674	0.848456	-0.237088	0.514736
Trio	547.342	443.952	1.23289	0.302039	0.090454	720.024	549.162	1.31113	0.390813	0.0624816
C1galt1c1	315.471	247.963	1.27225	0.347381	0.0907551	188.009	211.115	0.890553	-0.167227	0.718635
Tmem38a	36.7108	58.0282	0.632637	-0.660549	0.0907508	64.8479	80.4516	0.806049	-0.311061	0.390518
Card6	1606.3	1954.67	0.821777	-0.28318	0.0907072	2040.64	2109.82	0.967209	-0.0481011	0.793015
Commd4	1216.22	1462.86	0.831402	-0.266382	0.0908298	1367.99	1678.17	0.815164	-0.294838	0.129883
Kif9	45.5779	28.3827	1.60583	0.683321	0.0910272	30.2462	26.4286	1.14445	0.194656	0.613559
Nup54	525.077	423.676	1.23934	0.309567	0.0911339	418.314	438.662	0.953613	-0.068524	0.726614
Hmgb1	434.137	347.503	1.2493	0.321126	0.0911558	376.724	409.718	0.919472	-0.121122	0.676994
Il18bp	692.615	966.44	0.716666	-0.480627	0.0912957	145.199	146.063	0.994079	-0.00856816	0.976193
F8a	240.034	306.091	0.784192	-0.350721	0.0913496	296.349	384.773	0.770192	-0.376711	0.204122
Gm5431	313.512	202.568	1.54768	0.63011	0.0914328	100.213	31.7821	3.15312	1.65678	0.249243
Apba1	15.0032	27.7177	0.541285	-0.885541	0.0915548	16.1531	13.468	1.19937	0.262271	0.792291
Noxo1	30.6626	50.4174	0.608174	-0.717444	0.0917632	59.9194	54.9812	1.08982	0.124084	0.982495
Bfsp2	27.3838	45.2324	0.605402	-0.724036	0.0918937	52.1364	67.1893	0.775962	-0.365942	0.534214
Anxa3	163.079	122.636	1.32978	0.411192	0.0919026	168.685	150.141	1.12351	0.16801	0.761706
Map4k3	163.51	124.098	1.31759	0.397898	0.0921986	172.692	143.941	1.19974	0.262724	0.358456
Hvcn1	1436.06	1740.07	0.825291	-0.277026	0.0921556	2063.81	2173.38	0.949582	-0.0746359	0.768846
Dnttip2	1748.32	1450.89	1.205	0.26903	0.0924727	1357.71	1185.62	1.14515	0.195538	0.353508
Akr1b10	200.103	258.3	0.774693	-0.368303	0.0923843	169.198	222.382	0.760842	-0.394331	0.147974
Noc3l	767.427	621.955	1.2339	0.30322	0.0924589	725.93	485.77	1.49439	0.579556	0.0480927
Tk2	1118.11	1357.44	0.823689	-0.279829	0.0925957	1160.32	1382.39	0.839363	-0.252633	0.22286
Gm684	22.1965	37.9213	0.585331	-0.772676	0.0926953	58.689	55.8435	1.05095	0.0716998	0.783798
Abhd14b	77.1796	108.046	0.714325	-0.485348	0.0928726	114.731	172.905	0.663547	-0.59173	0.0725852
3110043O21Rik	386.387	308.352	1.25307	0.325468	0.0929271	346.956	307.792	1.12724	0.172798	0.438391
Pik3cb	129.687	179.235	0.723559	-0.466816	0.0930372	192.677	171.328	1.12461	0.169423	0.665077
Polr3e	872.949	710.926	1.2279	0.296198	0.0931667	861.946	598.774	1.43952	0.525586	0.0242434
Stk11ip	763.467	935.16	0.816403	-0.292646	0.093753	1081.33	1135.71	0.952119	-0.0707869	0.734994
Pcdh7	11.0104	3.55607	3.09621	1.6305	0.0937792	3.06891	6.02956	0.508977	-0.974327	0.617825
4933439K11Rik	1.68334	7.67731	0.219262	-2.18927	0.0938426	#N/A	#N/A	#N/A	#N/A	#N/A
Cdca3	264.656	332.48	0.796007	-0.329148	0.093891	272.377	411.047	0.662644	-0.593695	0.0319827
C6	32.6	51.2815	0.635706	-0.653568	0.0940376	10.8168	16.7366	0.646297	-0.62973	0.588293
Ndufaf3	261.29	328.559	0.79526	-0.330501	0.0940253	304.567	380.242	0.800983	-0.320157	0.193292
Pnpla7	1614.27	1948.51	0.828464	-0.271488	0.0941273	2297.07	2343.29	0.980275	-0.0287417	0.819172
Heatr1	2457.64	2039.09	1.20526	0.26935	0.0942992	2241.21	1528.32	1.46645	0.552332	0.0235455
Pmpcb	1330.4	1094.05	1.21603	0.282177	0.0943703	917.25	1019.27	0.899906	-0.152154	0.472019
Btbd2	497.194	609.122	0.816246	-0.292925	0.0942446	564.332	748.951	0.753496	-0.408328	0.0759387
Pak3	6.88027	1.32937	5.1756	2.37173	0.0943995	3.26929	3.71924	0.879022	-0.186029	1
Ube2v2	166.895	120.61	1.38376	0.468596	0.0944251	146.296	112.741	1.29762	0.375871	0.338136
Gadd45a	398.95	270.199	1.47651	0.562186	0.0944382	172.956	282.192	0.612902	-0.706272	0.0135561
Stard5	367.145	456.247	0.804708	-0.313463	0.0945608	502.665	555.834	0.904343	-0.145058	0.464579
Islr2	7.87847	1.82796	4.30997	2.10768	0.0945623	4.70005	4.7147	0.996892	-0.00449093	1
Lcp1	22417.7	18864.8	1.18833	0.248941	0.0946895	18525.5	15631.2	1.18517	0.245089	0.224784
Cd5l	241.09	304.763	0.791072	-0.338119	0.0948074	46.3993	65.4806	0.708597	-0.496964	0.333645
Ankrd28	521.739	422.615	1.23455	0.303985	0.0947861	550.211	323.872	1.69885	0.764562	0.00447688
Atp8b1	9.56181	2.7253	3.50853	1.81087	0.0948946	3.07593	5.3535	0.574564	-0.79946	0.526547
B4galnt1	6942.37	8835.81	0.785709	-0.347934	0.0948565	11636.5	11786.2	0.987301	-0.0184381	0.768037
Pprc1	1548.49	1259.13	1.22981	0.298431	0.095078	1553.53	984.196	1.57848	0.658537	0.00191092
Mettl7a1	83.9816	116.72	0.719513	-0.474907	0.0950264	86.1158	114.019	0.755278	-0.404921	0.209944
Tlr8	1.52681	7.7106	0.198015	-2.33632	0.0951086	4.49966	3.62519	1.24122	0.311762	0.869012
Col16a1	7.87847	1.79468	4.3899	2.13419	0.0949752	2.25334	5.12815	0.439406	-1.18637	0.439974
Cd47	3575.92	2967.5	1.20503	0.269066	0.0951847	2609.49	2571.2	1.01489	0.0213267	0.853643
Slc25a22	1803.21	1204.73	1.49678	0.58186	0.0952998	1180.06	699.923	1.68598	0.753588	0.205459
Tgoln1	2068.72	1724.48	1.19961	0.262571	0.0954155	1702.91	1409.23	1.2084	0.273095	0.215207
Dus4l	263.639	205.99	1.27986	0.355989	0.0955206	233.483	203.862	1.1453	0.195724	0.550396
1700011J10Rik	113.4	151.252	0.749742	-0.415533	0.0955791	146.872	204.633	0.717734	-0.478478	0.0830573
Rheb	1060.98	868.689	1.22135	0.28848	0.095922	785.895	904.171	0.869189	-0.202259	0.460991
Lamp3	229.699	179.102	1.2825	0.358959	0.0958372	171.814	182.353	0.942206	-0.0858863	0.938073
Rpa1	1689.59	2050.98	0.823794	-0.279645	0.0958929	1921.71	2443.51	0.786456	-0.346562	0.0905042
AI427809	16.9117	30.7093	0.550703	-0.860655	0.0958253	16.7613	20.1364	0.832386	-0.264676	0.77273
Rinl	1264.34	1533.11	0.82469	-0.278077	0.0957837	1539.54	1713.32	0.898571	-0.154296	0.361016
Phyh	636.039	515.739	1.23326	0.302475	0.0960072	467.719	486.729	0.960945	-0.0574744	0.887465
Galnt6	870.285	1197.27	0.726889	-0.460193	0.0970448	1804.7	2189.7	0.824174	-0.278979	0.151307
Slc39a6	843.219	693.912	1.21517	0.281153	0.0970287	782.928	569.79	1.37406	0.458449	0.0438671
Per2	113.371	82.0234	1.38218	0.46695	0.0967335	136.938	68.6178	1.99566	0.996863	0.00655401
Nacad	82.1417	114.76	0.715772	-0.482428	0.0968273	150.155	129.758	1.15719	0.21063	0.570897
Avpr2	4.05182	12.0642	0.335856	-1.57408	0.0962413	24.7657	20.4931	1.20849	0.273208	0.769844
Spopl	161.465	122.703	1.3159	0.396045	0.0970856	169.609	123.748	1.3706	0.454811	0.171446
Tnfsf12	31.1418	49.0541	0.634846	-0.655522	0.0971572	26.3688	56.9721	0.462836	-1.11143	0.0296201
Gls	2210.23	1851.22	1.19394	0.255725	0.0964563	1991.44	1408.04	1.41434	0.500125	0.183072
Gorab	149.573	111.769	1.33823	0.420323	0.0971924	118.531	118.902	0.996881	-0.00450736	0.908614
Tars	1776.94	1469.17	1.20948	0.274392	0.0969512	1507.92	1191.12	1.26597	0.340239	0.0871153
Trim45	39.715	60.0219	0.661676	-0.595804	0.0966816	60.5416	51.2424	1.18147	0.240587	0.651423
Dapk1	29.5079	48.7219	0.605638	-0.723473	0.0963679	36.9992	63.5269	0.582418	-0.779873	0.136588
Ick	103.252	140.45	0.735154	-0.443881	0.0972384	161.552	177.095	0.912234	-0.132524	0.628275
Vhl	437.201	544.086	0.803552	-0.315537	0.0968557	467.086	554.108	0.842952	-0.246478	0.265899
Impa1	1233.04	1017.55	1.21177	0.277121	0.096889	991.79	890.644	1.11357	0.155186	0.60251
Rbm26	810.728	670.348	1.20941	0.274309	0.0966399	659.722	455.376	1.44874	0.5348	0.0703623
AI504432	792.61	649.81	1.21976	0.286594	0.0966488	820.329	493.738	1.66147	0.732457	0.158151
Gcap14	1045.62	862.509	1.2123	0.277749	0.0971394	1077.91	797.563	1.3515	0.434565	0.0809348
P2ry6	9.94351	21.1041	0.471164	-1.0857	0.0965886	8.38414	12.3785	0.677313	-0.562105	0.641292
6330403K07Rik	8.48534	19.143	0.44326	-1.17377	0.0963502	21.275	29.1151	0.730719	-0.452611	0.457975
Dcun1d1	640.549	477.885	1.34038	0.422645	0.0968275	513.967	428.144	1.20046	0.263582	0.336005
Zfp64	218.728	288.443	0.758308	-0.399144	0.0967281	280.811	327.912	0.856359	-0.223712	0.308047
Gpx3	266.548	152.512	1.74772	0.80547	0.0970177	156.349	217.462	0.718973	-0.475991	0.13594
Rabgap1l	1000.47	1218.76	0.820891	-0.284737	0.0972759	1277.59	1202.55	1.06241	0.0873351	0.639568
Zfp712	103.428	74.0472	1.39678	0.482109	0.0974097	114.453	71.81	1.59384	0.672502	0.0786212
Parp11	1108.71	916.885	1.20921	0.274065	0.0973634	535.619	428.404	1.25026	0.322234	0.267766
Epn1	2649.35	3163.41	0.837498	-0.255842	0.097535	3041.77	3267.94	0.930791	-0.103471	0.670306
A930024E05Rik	366.989	453.918	0.808491	-0.306696	0.0975041	389.418	504.104	0.772495	-0.372402	0.116611
9430020K01Rik	45.5092	28.2163	1.61287	0.689631	0.0976664	34.7669	40.5354	0.857693	-0.221467	0.741631
St6galnac6	194.084	148.26	1.30908	0.38855	0.0978542	168.72	150.365	1.12207	0.166164	0.606326
Srp54c	145.864	109.143	1.33646	0.418412	0.0977666	113.645	107.744	1.05476	0.0769192	0.753157
Trim30a	8259.09	5419.44	1.52397	0.607838	0.0978087	4625.9	1890.4	2.44705	1.29104	0.252921
1810012P15Rik	77.483	108.678	0.71296	-0.488107	0.0979286	127.78	160.037	0.798439	-0.324745	0.575416
Tcf21	8.56361	2.19342	3.90422	1.96504	0.0981519	3.88448	5.3535	0.725595	-0.462763	0.789652
Midn	1077.87	1299.81	0.82925	-0.270121	0.0982328	1533.21	1220.14	1.25659	0.32951	0.116006
Dmxl2	31.367	50.1186	0.625855	-0.676099	0.0984163	58.8753	48.7813	1.20693	0.271336	0.451665
Tyro3	43.9041	66.037	0.664841	-0.588918	0.0984274	77.5383	77.7278	0.997562	-0.00352121	0.90925
4933430H15Rik	7.87847	17.8469	0.441447	-1.17969	0.0983901	19.4294	22.2586	0.872893	-0.196123	0.900861
Psmd12	1687.62	1397.79	1.20735	0.271845	0.0985795	1389.94	1364.2	1.01886	0.0269606	0.987442
Krr1	646.004	528.765	1.22172	0.288916	0.0986535	597.071	474.293	1.25886	0.332123	0.321076
Irg1	12234.5	9282.25	1.31805	0.398405	0.09916	2533.6	1245.12	2.03484	1.02491	0.00120989
Colec12	15.2187	6.34795	2.39742	1.26148	0.0990486	4.69302	12.5666	0.373451	-1.42101	0.249562
Hist1h1a	2.90671	9.87074	0.294478	-1.76377	0.0989738	7.98338	20.9438	0.381182	-1.39145	0.117568
Ikzf4	110.896	81.0595	1.36808	0.452153	0.09916	139.233	72.2234	1.92781	0.946962	0.00616554
Ccdc99	285.19	224.467	1.27052	0.345418	0.0991218	196.048	171.553	1.14278	0.192552	0.499328
Cyb5r1	243.86	315.661	0.772539	-0.372321	0.099493	295.347	335.67	0.879872	-0.184635	0.365008
Pdcd10	727.318	507.762	1.4324	0.518433	0.0996675	407.364	458.726	0.888033	-0.171315	0.634182
Nfe2l3	14.0736	26.8203	0.524736	-0.930336	0.0996317	27.6061	17.5067	1.57689	0.657084	0.391217
Wnt10b	30.4374	17.116	1.7783	0.830498	0.0996164	42.9015	16.1918	2.64958	1.40576	0.0454119
Zfp444	451.959	556.182	0.81261	-0.299366	0.0997718	577.236	632.153	0.913128	-0.131112	0.508147
Intu	40.0775	24.2947	1.64964	0.722148	0.0997925	32.3202	26.3541	1.22638	0.294412	0.782453
Pla2g15	202.825	261.923	0.774368	-0.368909	0.0999386	196.526	250.183	0.785532	-0.348258	0.227421
Dek	3447.91	2630.65	1.31067	0.390303	0.10034	2701.11	2243.52	1.20396	0.267786	0.365256
Clip2	303.199	381.901	0.793921	-0.332933	0.100403	293.438	305.068	0.961877	-0.056075	0.921026
Ccdc123	152.842	199.508	0.766094	-0.384407	0.100466	226.358	268.796	0.842116	-0.247909	0.444266
Pibf1	212.807	165.244	1.28784	0.364948	0.100512	170.84	141.762	1.20512	0.269171	0.358416
Gnl2	1692.52	1405.36	1.20433	0.268232	0.100564	1537.41	1308.33	1.17509	0.232768	0.232978
Lime1	1516.3	1820.63	0.832848	-0.263875	0.100733	1960.82	2230.34	0.879155	-0.18581	0.316305
Dpy19l3	278.663	351.591	0.792577	-0.335377	0.100888	373.891	376.26	0.993702	-0.00911515	0.97736
Spcs2	2408.44	1998.6	1.20506	0.269108	0.100842	1584.53	1926.68	0.822418	-0.282056	0.147478
Dnaja3	921.299	758.682	1.21434	0.280174	0.10081	751.834	692.601	1.08552	0.118389	0.663058
Zbp1	15376.7	11107.5	1.38435	0.469208	0.101138	3893.78	1724.4	2.25804	1.17507	0.219142
Nipsnap3b	758.708	620.426	1.22288	0.290287	0.101337	491.571	551.817	0.890823	-0.16679	0.52913
Ripk3	648.89	788.326	0.823124	-0.280818	0.101314	694.98	823.128	0.844316	-0.244145	0.284498
Dld	1613.79	1324.08	1.21881	0.285471	0.101221	1310.23	1214.68	1.07866	0.109234	0.623598
Txk	1195.88	991.59	1.20602	0.270258	0.101188	1147.57	1235.01	0.929198	-0.105942	0.519754
[truncated: 11,931 more rows]
