# Supplementary material for: Early Diagnosis of Pathogen Infection by Cell-Based Activation Immunoassay
Source: Cells. 2019 Aug 22;8(9):952. doi: 10.3390/cells8090952 (PMC6769711; doi:10.3390/cells8090952)
Supplement: Supplementary file 1 [file cells-08-00952-s001.zip › Bar-Haim et al Table S2.xlsx]

## Sheet: גיליון1
Table S2 This table presents transcripts that were significantly up-regulated or down-regulated ( p-val <0.05) by at least 2 fold in splenocytes from infected mice.
Up-regulated genes		Down-regulated genes
id	foldChange	id	foldChange
Il1a	26.0928	Tssk2	0.0652556
Csf3	15.103	Serpinb8	0.0932791
Ifng	14.7116	Ahrr	0.115818
Aspn	14.3024	Stk36	0.12132
Il21	10.7044	Rpl3l	0.136425
Nos2	9.60291	Fam123a	0.13919
Dhh	9.5384	Nlrp1a	0.139951
Fxyd6	8.52887	Ceacam10	0.141209
Nr2f2	7.67197	Nlrp12	0.147003
Nox1	6.64537	Krt80	0.153913
Lox	6.53308	Cx3cr1	0.163763
Cxcl5	6.50007	Pkd1l2	0.168473
Ptgs2	6.12965	Aatk	0.176884
Ccl3	5.52302	2810459M11Rik	0.178039
Elovl6	5.4666	Rab15	0.183393
Fgfr2	5.43691	Pira2	0.184742
Cxcl2	5.38148	Ptplad2	0.184956
Il12b	5.25629	Adap2	0.191891
Jub	4.96982	Vcan	0.193287
Il23a	4.78655	Tifab	0.202353
Abi3bp	4.7488	Atp1a3	0.207098
Ogn	4.65985	Mmp9	0.211081
Dcn	4.64973	2310040G24Rik	0.216486
Scel	4.48734	Cd300lb	0.219738
Ch25h	4.45941	Tlr11	0.224106
Socs3	4.42942	Trim6	0.22835
Dll4	4.33808	Cecr6	0.231337
Syt6	4.16883	Arl11	0.242971
F3	4.14426	Cxcr2	0.248079
Slc7a2	4.07592	Hist1h3a	0.25394
Osmr	4.03121	Ndrg4	0.254182
Cxcl3	4.00901	Dhrs9	0.254767
Csf2	3.98422	Fam55d	0.256745
Afap1l1	3.97828	Nfam1	0.264538
Tnf	3.95491	Ugt1a7c	0.265032
Ism1	3.86904	6430548M08Rik	0.266741
Adamts1	3.8671	Arhgef10l	0.271981
Rhoj	3.8633	Mgam	0.277556
Scn7a	3.8549	Gpnmb	0.277633
Plscr2	3.85296	1600010M07Rik	0.280875
Vgll3	3.80856	Lpl	0.28188
Pla2g4f	3.7953	Cbr3	0.286272
Ushbp1	3.70556	Tgfbi	0.289767
Thrb	3.66773	Hnmt	0.292275
Bcl2l15	3.66616	B430212C06Rik	0.296079
Cdc42ep1	3.66555	Wfikkn2	0.305604
Arhgef26	3.60751	5430435G22Rik	0.30685
Ereg	3.60232	Pygl	0.316869
Phldb2	3.57569	Fcgr1	0.324686
Chrm4	3.5529	Aph1c	0.325249
Kif1a	3.5472	Osgin1	0.328512
Col3a1	3.51057	Qrfp	0.329076
Pdgfa	3.50703	Ptpro	0.332167
Pdgfra	3.47038	Fut7	0.335027
Lif	3.45773	Tnfsf13b	0.336166
Arhgef15	3.44229	Cd300ld	0.338057
Cnn1	3.42389	Zscan10	0.338697
Snai1	3.36698	Tlr13	0.339911
Il6	3.25281	Plekhf1	0.344094
Gucy1b3	3.24741	Abhd15	0.350691
Lpar1	3.24545	Padi4	0.352806
Ltbp2	3.22528	S1pr5	0.357685
Cd69	3.21857	Gm10872	0.357724
Cxcl10	3.16792	Alox5	0.363965
Igfbp5	3.15655	H60b	0.364156
Sema3c	3.11099	Cebpe	0.367858
Tm4sf1	3.1096	Csf3r	0.371108
Nfkbiz	3.07458	Lyz2	0.371438
AI836003	3.06753	Mafb	0.377299
Igfbp4	3.00872	Cd300a	0.379844
Frmd4b	3.007	Inpp5j	0.380108
Tnfsf4	3.00023	Stk32c	0.383755
Tnnt2	2.95318	Alox5ap	0.385368
Gem	2.93918	Mmp8	0.385826
Areg	2.91398	Gm5150	0.386849
Cald1	2.89399	F13a1	0.387068
Il10	2.88595	Ltb4r1	0.388091
Ptprb	2.88456	Lst1	0.395637
Armcx6	2.86892	Tmem51	0.39666
Tek	2.85976	Fgd4	0.398609
Cav1	2.8478	Neurl2	0.400107
Ccl22	2.84729	Dusp6	0.400963
Il1b	2.84632	Sit1	0.401839
Nlrp3	2.83064	Lilra6	0.40418
Ccl4	2.82917	Ceacam1	0.405754
Il1r1	2.8245	Anubl1	0.407988
Sparcl1	2.82129	Mapk13	0.408097
Dpt	2.81368	Emilin2	0.411794
Prss23	2.78704	Gpr77	0.413326
Lhfp	2.75804	Mpo	0.41406
Ptx3	2.7522	Itgax	0.414586
Batf	2.75185	Clec4a3	0.418281
Serpine1	2.73975	Piwil2	0.41854
Npdc1	2.72881	Erbb3	0.422707
Col5a2	2.70164	Ifitm6	0.423697
Lrrtm2	2.69471	Ccr1	0.424814
Rab34	2.69068	Pid1	0.427371
Hspb7	2.69028	Stfa2l1	0.428793
6430571L13Rik	2.67132	Lgals3	0.428922
Gpr116	2.66668	B3gnt8	0.429616
Lad1	2.63477	AF251705	0.431037
Il2ra	2.6338	Fcgr3	0.431782
Myo6	2.61727	Rufy4	0.436427
Jun	2.59101	S100a6	0.436539
Vash1	2.57178	9830107B12Rik	0.436646
Tead1	2.57148	Card9	0.436779
Sdpr	2.5573	Paqr7	0.437972
Saa3	2.55618	Il28ra	0.438204
Cpe	2.55142	Myo1f	0.438414
Postn	2.53945	Fgl2	0.439804
Serpina3n	2.53688	Kctd12b	0.441113
Cish	2.53133	Pram1	0.444306
Fmo1	2.52687	Lilrb3	0.449966
Muc1	2.50532	Trpm2	0.450367
Lamc2	2.45998	Phactr3	0.450896
Cxcl15	2.45793	Pik3r6	0.453448
Cxcl13	2.44809	Hrh2	0.453767
Tha1	2.44091	Bambi-ps1	0.455441
Edn1	2.43507	Cd177	0.455908
Mfsd2a	2.42983	Rnf128	0.45763
Bcl2a1a	2.4062	Gm9733	0.460821
E330016A19Rik	2.3689	Rtn4rl1	0.462657
Amotl2	2.36722	Nfe2	0.465113
Ccl7	2.35483	Actn2	0.465267
Cldn1	2.3347	Gm19557	0.465562
Rgs1	2.33188	Msr1	0.466457
Timp1	2.32363	Il13ra1	0.466851
Egr4	2.3113	Chi3l3	0.467613
Tmem88	2.30843	Clec5a	0.46986
Tmem158	2.30272	Tm6sf1	0.472128
Zfp281	2.2851	Hk3	0.472588
Nfib	2.28246	Parp16	0.473933
Map3k8	2.27577	Ncald	0.474078
Eln	2.25792	Slc45a3	0.475167
Mx2	2.25569	Enpp5	0.476333
Sod3	2.23881	Csf1r	0.479935
G0s2	2.23298	0610009L18Rik	0.480967
Cd40	2.2258	Apobr	0.481369
Dgat2	2.19963	Fgr	0.486626
Shroom3	2.19404	E130215H24Rik	0.487755
Nes	2.18676	Rasgrp4	0.488277
Cd200	2.18225	Ptprv	0.488932
Mgp	2.17436	Tmem86a	0.490994
Cxcr1	2.16059	Acpl2	0.491954
Xcl1	2.1582	Epx	0.492188
Rragd	2.15518	Baiap3	0.493715
Slc39a8	2.15071	Cxcr3	0.494542
Myc	2.14732	Eya2	0.496202
Olr1	2.14465	Pglyrp1	0.496611
Inmt	2.14459	2010016I18Rik	0.497728
Amotl1	2.13952
Gzmc	2.13383
Maff	2.11789
Ccrl2	2.11054
Sema3f	2.10264
Des	2.0978
Pim1	2.09557
Plscr1	2.09438
Bcl2a1d	2.06899
Socs1	2.06368
Cd14	2.05702
Cdk5r1	2.05173
Ptrf	2.02723
Ccl2	2.00937
Mylk	2.00502
Serping1	2.00313
Bcl3	2.00262
